# Supplementary material for: A conflict between spatial selection and evidence accumulation in area LIP
Source: Nat Commun. 2022 Aug 1;13:4463. doi: 10.1038/s41467-022-32209-z (PMC9343639; doi:10.1038/s41467-022-32209-z)
Supplement: Supplementary file 4 — Source Data [file 41467_2022_32209_MOESM4_ESM.xlsx]

## Sheet: Figure 1b
Figure 1b
		Behavioral					Recording
		Coherence	Correct (%)	Low 95% errorbar	High 95% errorbar		Coherence	Correct (%)	Low 95% errorbar	High 95% errorbar
	Monkey C	3	53.696	50.465	56.896		100	92.87	92.01	93.644
		6	63.727	60.545	66.792
		13	77.717	74.914	80.291
		25	94.17	92.424	95.538
		50	95.614	94.442	96.551
		100	98.617	98.037	99.031
		Behavioral					Recording
		Coherence	Correct (%)	Low errorbar	High errorbar		Coherence	Correct (%)	Low errorbar	High errorbar
	Monkey T	6	57.491	51.709	63.076		100	84.362	83.196	85.462
		13	64.133	60.636	67.487
		25	71.728	68.43	74.808
		50	81.087	78.531	83.403
		100	82.326	81.331	83.279

## Sheet: Figure 1d
Figure 1d
			100% coherence		25% coherence					100% coherence		50% coherence
		rPT (ms)	Correct (%)	SE	Correct (%)	SE			rPT (ms)	Correct (%)	SE	Correct (%)	SE
	Monkey C	50	49.251	1.5131	50	1.5298		Monkey T	50	50.281	2.3127	47.21	0.96708
		51	48.864	1.5193	49.677	1.5382			51	50.408	2.2825	46.862	0.96329
		52	48.795	1.5293	49.86	1.5522			52	50.26	2.2475	46.856	0.96402
		53	49.118	1.543	49.714	1.5653			53	50.112	2.2301	47.106	0.96439
		54	49.104	1.5496	49.568	1.5777			54	50.41	2.2395	47.284	0.96508
		55	48.84	1.5655	49.608	1.5879			55	50.243	2.2395	47.284	0.96673
		56	48.823	1.5866	49.547	1.5992			56	50.433	2.2375	47.39	0.97033
		57	48.798	1.6087	49.793	1.6158			57	50.514	2.238	47.59	0.97548
		58	48.657	1.6256	49.789	1.6381			58	50.463	2.2315	47.705	0.98205
		59	48.238	1.6422	49.622	1.6583			59	50.606	2.2339	47.8	0.98872
		60	48.311	1.6584	49.835	1.6769			60	50.494	2.2506	48.276	0.9942
		61	48.216	1.6778	49.437	1.6951			61	50.4	2.2509	48.479	0.99957
		62	48.161	1.695	49.425	1.7209			62	50.508	2.2499	47.87	1.0083
		63	48.162	1.715	49.882	1.7492			63	50.412	2.259	47.853	1.0147
		64	48.125	1.7397	50	1.7665			64	50.417	2.273	47.826	1.0214
		65	47.724	1.7601	49.938	1.8012			65	50.486	2.292	47.789	1.0281
		66	48.054	1.7789	49.62	1.8305			66	50.558	2.3069	47.974	1.0362
		67	47.934	1.7972	49.742	1.8541			67	50.671	2.3092	47.863	1.0404
		68	47.972	1.8208	49.602	1.8684			68	50.638	2.3241	47.835	1.0491
		69	47.92	1.8581	49.448	1.8923			69	50.445	2.35	48.009	1.055
		70	47.376	1.8869	49.288	1.9334			70	50.499	2.3636	48.322	1.065
		71	47.626	1.9273	49.629	1.9545			71	50.254	2.3717	48.423	1.0746
		72	47.068	1.9595	49.309	1.9871			72	50.28	2.3834	49.318	1.0803
		73	47.049	1.9935	49.444	2.021			73	50.452	2.3774	48.643	1.0908
		74	46.848	2.0126	49.109	2.0597			74	50.555	2.372	48.649	1.0981
		75	45.936	2.0575	48.475	2.0948			75	50.464	2.3608	48.214	1.1045
		76	46.209	2.0881	48.691	2.1183			76	50.592	2.3742	48.307	1.1102
		77	45.865	2.1276	48.913	2.1605			77	50.469	2.3763	47.964	1.1105
		78	46.139	2.1612	48.972	2.1904			78	50.683	2.3329	48.584	1.1042
		79	46.322	2.2075	49.903	2.2234			79	50.825	2.3047	48.085	1.1015
		80	46.122	2.2518	50.507	2.2521			80	50.787	2.2806	48.125	1.0917
		81	46.012	2.2941	49.684	2.254			81	50.537	2.2531	47.251	1.08
		82	45.756	2.367	48.879	2.267			82	50.781	2.219	48.126	1.0712
		83	45.763	2.4252	49.412	2.2933			83	50.962	2.176	47.818	1.0574
		84	46.336	2.4868	48.762	2.3151			84	51.116	2.1456	47.786	1.0457
		85	45.085	2.5574	48.691	2.3002			85	50.932	2.1081	48.399	1.0291
		86	46.055	2.5882	48.794	2.3017			86	50.973	2.0654	49.659	1.0173
		87	47.414	2.6389	49.861	2.3181			87	51.206	2.0294	49.918	1.0021
		88	48.373	2.6803	50	2.3275			88	51.061	1.9931	48.808	0.99109
		89	48.246	2.7397	50.751	2.34			89	51.322	1.9561	48.851	0.97855
		90	47.722	2.7814	51.084	2.3264			90	51.275	1.9479	48.176	0.96805
		91	46.895	2.8245	51.757	2.3093			91	51.231	1.9289	48.137	0.95824
		92	47.65	2.9005	51.178	2.3087			92	51.591	1.9073	49.054	0.95022
		93	48.085	2.967	50	2.3047			93	51.117	1.8966	49.784	0.94115
		94	47.89	2.9934	50.179	2.2946			94	50.679	1.8595	49.654	0.93274
		95	47.234	2.9934	50.179	2.3029			95	50.51	1.8367	49.393	0.92209
		96	47.854	3.0485	49.814	2.3141			96	50.724	1.8185	49.735	0.91722
		97	48.077	3.0938	51.341	2.3096			97	51.11	1.7856	49.49	0.90977
		98	48.827	3.1227	51.953	2.3082			98	50.991	1.7676	50.625	0.9012
		99	49.797	3.1364	51.181	2.2542			99	50.91	1.7428	50.547	0.89342
		100	49.705	3.1008	49.615	2.2162			100	51.065	1.7251	50.357	0.88479
		101	50	3.0256	50.916	2.1969			101	50.854	1.7059	50.524	0.87291
		102	50.823	2.951	50.871	2.1376			102	50.798	1.6931	50.573	0.86752
		103	50.963	2.8581	49.346	2.0921			103	51.012	1.6719	51.007	0.85619
		104	51.342	2.7773	49.074	2.0474			104	51.023	1.6448	50.433	0.84257
		105	51.258	2.6564	48.588	1.982			105	50.649	1.6179	50.262	0.83107
		106	51.574	2.5716	49.471	1.9351			106	50.644	1.5939	50.508	0.81927
		107	50.708	2.4743	51.471	1.8816			107	50.629	1.5648	50.343	0.80913
		108	50.806	2.4108	50.93	1.8329			108	50.609	1.5327	50.658	0.79651
		109	50.128	2.3278	51.41	1.7903			109	50.418	1.5081	50.591	0.78371
		110	50.365	2.2657	50.103	1.7439			110	50.107	1.4763	50.48	0.77106
		111	50.351	2.205	50.973	1.7109			111	50.23	1.4536	50.465	0.75896
		112	49.777	2.1551	51.115	1.6685			112	50.089	1.4291	50.408	0.74469
		113	49.785	2.1086	52.406	1.6378			113	50.183	1.4056	50.83	0.73394
		114	50.102	2.0593	52.551	1.6005			114	50.146	1.3771	50.835	0.72199
		115	50.341	2.0122	53.171	1.5617			115	50.06	1.3482	50.764	0.70909
		116	50.557	1.9722	53.281	1.5228			116	50.224	1.3281	50.67	0.69815
		117	51.031	1.9292	53.214	1.4971			117	50.255	1.2996	50.405	0.68699
		118	51.333	1.9024	53.198	1.4656			118	50.411	1.2745	49.773	0.67534
		119	51.358	1.86	53.547	1.4339			119	50.319	1.2496	49.906	0.666
		120	51.689	1.8371	53.596	1.4006			120	50.258	1.2265	49.88	0.65562
		121	51.976	1.8112	53.694	1.3772			121	50.25	1.2113	50.059	0.64549
		122	52.079	1.7919	53.419	1.3492			122	50.056	1.1935	50.085	0.63454
		123	52.505	1.7563	53.284	1.3266			123	49.984	1.1711	49.973	0.62716
		124	52.076	1.7301	53.125	1.3034			124	49.885	1.1541	49.92	0.6187
		125	52.291	1.7054	52.742	1.2778			125	49.94	1.1396	49.766	0.61066
		126	52.605	1.6699	52.685	1.2586			126	50	1.1239	49.773	0.60272
		127	52.762	1.6446	52.986	1.2438			127	50	1.1097	50	0.59583
		128	52.521	1.6283	53.625	1.2234			128	49.972	1.0919	50.167	0.58991
		129	52.522	1.6014	53.141	1.2023			129	49.911	1.0862	50.071	0.58524
		130	52.449	1.5632	53.189	1.1918			130	50.087	1.0706	50.436	0.5787
		131	52.5	1.54	52.712	1.177			131	50.125	1.0569	50.223	0.57433
		132	52.629	1.5164	52.258	1.1685			132	50.287	1.0467	50.088	0.57061
		133	52.894	1.4936	51.921	1.1555			133	50.306	1.0361	50.107	0.56497
		134	52.817	1.4739	51.958	1.1456			134	50.253	1.0272	50.443	0.56204
		135	52.753	1.462	51.884	1.1326			135	50.237	1.0185	50.498	0.55831
		136	53.446	1.4424	52.377	1.127			136	50.296	1.0052	50.404	0.55513
		137	54.015	1.424	52.807	1.113			137	50.201	1.0006	50.1	0.55212
		138	53.967	1.4124	52.56	1.103			138	50.253	0.99502	50.257	0.54842
		139	54.297	1.3976	52.743	1.0915			139	50.363	0.98642	50.525	0.54563
		140	54.558	1.3783	53.089	1.0822			140	50.354	0.97905	50.383	0.54314
		141	54.779	1.3678	52.853	1.0747			141	50.292	0.96872	50.225	0.54035
		142	55.085	1.3561	52.841	1.0671			142	50.507	0.96225	50.148	0.53665
		143	55.248	1.3435	53.299	1.0599			143	50.445	0.95416	50	0.53426
		144	55.645	1.3298	53.447	1.0495			144	50.577	0.94508	49.839	0.53194
		145	56.283	1.3175	53.771	1.0398			145	50.672	0.93839	49.806	0.52918
		146	56.57	1.3098	54.181	1.0289			146	50.75	0.93234	49.826	0.52707
		147	57.04	1.2933	54.245	1.021			147	50.705	0.92911	49.758	0.52478
		148	57.681	1.284	54.521	1.0109			148	50.836	0.92433	49.727	0.52261
		149	58.194	1.2788	54.216	0.99715			149	50.826	0.91496	49.498	0.5211
		150	58.541	1.2723	54.504	0.98891			150	50.886	0.91073	49.668	0.51957
		151	59.12	1.2653	54.651	0.97898			151	50.963	0.90534	49.672	0.51721
		152	59.329	1.2586	54.244	0.97054			152	51.123	0.89846	49.952	0.51572
		153	59.597	1.2525	54.298	0.96632			153	51.226	0.89371	50.128	0.51392
		154	60.115	1.2428	54.579	0.95853			154	51.401	0.88903	50.206	0.51201
		155	60.144	1.2341	54.859	0.95259			155	51.481	0.88537	50.455	0.51129
		156	60.768	1.2349	55.022	0.94254			156	51.671	0.87921	50.278	0.50912
		157	61.099	1.2349	54.865	0.93624			157	51.806	0.87463	50.275	0.5076
		158	61.952	1.2343	54.954	0.92827			158	51.883	0.86894	50.106	0.50539
		159	62.121	1.2248	55.124	0.92143			159	52.124	0.86503	50.045	0.50423
		160	62.886	1.2198	55.235	0.90968			160	52.388	0.85964	50.163	0.50342
		161	63.36	1.2116	55.437	0.90058			161	52.599	0.8551	50.249	0.50258
		162	63.817	1.2066	55.3	0.89043			162	52.672	0.85111	50.333	0.5014
		163	64.46	1.1998	55.329	0.88194			163	52.764	0.84562	50.315	0.50049
		164	64.862	1.19	55.123	0.87553			164	52.868	0.84155	50.227	0.49903
		165	65.548	1.1831	55.556	0.86629			165	53.062	0.83835	50.155	0.49799
		166	66.074	1.1763	55.375	0.8594			166	53.292	0.83633	50.392	0.49757
		167	66.634	1.1684	55.642	0.85128			167	53.479	0.83165	50.636	0.49624
		168	66.957	1.1628	55.811	0.84468			168	53.763	0.83019	50.938	0.49547
		169	67.526	1.1488	56.109	0.83569			169	53.761	0.82757	51.261	0.49569
		170	68.159	1.1447	56.064	0.82732			170	53.954	0.82692	51.437	0.49493
		171	68.711	1.138	56.099	0.8224			171	54.106	0.82568	51.447	0.49415
		172	69.106	1.1307	56.341	0.81558			172	54.295	0.82158	51.364	0.49356
		173	69.689	1.1231	56.651	0.80725			173	54.589	0.82108	51.241	0.49437
		174	70.122	1.1193	57.055	0.80063			174	54.869	0.82122	51.147	0.49355
		175	70.775	1.1098	57.272	0.79166			175	55.145	0.81913	51.128	0.49327
		176	71.351	1.1009	57.774	0.78452			176	55.481	0.81859	51.113	0.49301
		177	71.941	1.095	58.284	0.77728			177	55.695	0.81837	51.112	0.49306
		178	72.427	1.086	58.398	0.76764			178	55.977	0.8168	50.908	0.49281
		179	73.214	1.0758	58.484	0.75793			179	56.201	0.8163	51.093	0.49322
		180	73.922	1.0704	58.846	0.74972			180	56.484	0.81251	51.123	0.49232
		181	74.378	1.0695	59.261	0.74263			181	56.666	0.81196	51.161	0.49262
		182	75.036	1.0619	59.625	0.73175			182	56.875	0.8106	51.565	0.49346
		183	75.654	1.0585	60.14	0.71989			183	57.185	0.80854	51.846	0.49312
		184	76.259	1.0537	60.548	0.71015			184	57.561	0.80907	51.835	0.49413
		185	76.959	1.0502	60.6	0.69856			185	57.942	0.80739	51.631	0.49388
		186	77.735	1.0413	61.03	0.68668			186	58.128	0.80593	51.795	0.49467
		187	77.983	1.0361	61.212	0.68265			187	58.383	0.80722	51.552	0.49524
		188	78.397	1.0335	61.324	0.67745			188	58.744	0.80531	51.597	0.49511
		189	78.939	1.027	61.741	0.66951			189	59.014	0.80412	51.683	0.49592
		190	79.262	1.023	62.116	0.66573			190	59.334	0.80429	51.541	0.49585
		191	79.748	1.0176	62.627	0.65814			191	59.708	0.80258	51.638	0.49595
		192	80.182	1.011	62.999	0.65232			192	60.066	0.80285	51.898	0.49637
		193	80.591	1.0034	63.636	0.64574			193	60.258	0.8015	52.214	0.49714
		194	80.942	0.99788	63.766	0.63941			194	60.55	0.8024	52.401	0.49695
		195	81.253	0.99122	63.954	0.63506			195	60.837	0.80318	52.457	0.49731
		196	81.557	0.98681	64.059	0.63042			196	61.128	0.80473	52.48	0.4977
		197	81.921	0.98209	63.773	0.62475			197	61.533	0.8056	52.812	0.49851
		198	82.184	0.97903	64.22	0.62119			198	61.96	0.80357	53.072	0.49782
		199	82.622	0.97534	64.292	0.61532			199	62.207	0.80285	53.171	0.49806
		200	82.998	0.96615	64.812	0.61133			200	62.542	0.80479	53.41	0.49818
		201	83.369	0.96016	65.138	0.606			201	63.033	0.80213	53.452	0.49661
		202	83.577	0.95481	65.457	0.60448			202	63.292	0.80068	53.896	0.49757
		203	84.004	0.94781	65.855	0.59907			203	63.633	0.80327	53.816	0.49717
		204	84.286	0.94449	66.096	0.59549			204	63.871	0.80211	53.91	0.49594
		205	84.456	0.94204	66.481	0.59422			205	64.119	0.803	53.866	0.49627
		206	84.937	0.94261	66.534	0.58777			206	64.386	0.80214	53.884	0.4959
		207	85.253	0.93396	66.969	0.58497			207	64.729	0.80257	54.269	0.49626
		208	85.554	0.92681	67.278	0.58159			208	64.946	0.80218	54.331	0.49631
		209	85.526	0.92417	67.17	0.58317			209	65.258	0.80249	54.479	0.49623
		210	86.133	0.92302	67.403	0.57511			210	65.352	0.80496	54.574	0.49672
		211	86.407	0.92137	67.531	0.57447			211	65.583	0.8058	54.65	0.49632
		212	86.797	0.91774	67.876	0.57118			212	65.821	0.80963	54.574	0.4959
		213	87.146	0.91317	68.086	0.5671			213	66.118	0.80993	54.659	0.49597
		214	87.402	0.91202	68.213	0.56685			214	66.567	0.81112	55.065	0.49623
		215	87.661	0.91307	68.191	0.5639			215	66.908	0.81318	55.255	0.49655
		216	87.727	0.91412	68.168	0.56655			216	67.249	0.81549	55.493	0.49655
		217	87.996	0.91121	68.5	0.56464			217	67.496	0.81909	55.459	0.49711
		218	88.255	0.91085	68.591	0.56477			218	67.679	0.82234	55.391	0.4988
		219	88.42	0.91208	68.637	0.56482			219	67.943	0.82455	55.421	0.49895
		220	88.612	0.91473	68.972	0.56526			220	68.382	0.82775	55.479	0.49898
		221	88.821	0.91241	69.3	0.56669			221	68.54	0.83014	55.24	0.49989
		222	88.914	0.90874	69.633	0.56888			222	68.967	0.8326	55.487	0.50039
		223	89.125	0.91026	69.644	0.56892			223	69.404	0.83547	55.772	0.50128
		224	89.413	0.90988	69.835	0.56802			224	69.697	0.83582	56.069	0.50103
		225	89.604	0.90944	69.929	0.56758			225	69.752	0.83761	56.405	0.50238
		226	90	0.9115	70.044	0.56434			226	70.017	0.83914	56.741	0.50303
		227	90.18	0.91495	70.128	0.56588			227	70.125	0.83937	56.999	0.50486
		228	90.147	0.91777	70.266	0.57192			228	70.405	0.84128	57.213	0.50621
		229	90.289	0.92275	70.293	0.57497			229	70.589	0.84458	57.456	0.50795
		230	90.419	0.92851	70.372	0.579			230	70.951	0.84938	57.328	0.50795
		231	90.529	0.92883	70.674	0.58344			231	71.12	0.85284	57.453	0.50934
		232	90.73	0.9336	70.536	0.5841			232	71.35	0.8582	57.362	0.51127
		233	90.905	0.93805	70.653	0.58927			233	71.562	0.86333	57.343	0.51121
		234	90.96	0.94248	70.586	0.59846			234	71.773	0.86756	57.499	0.5127
		235	90.946	0.943	70.918	0.60974			235	71.873	0.86893	57.931	0.51493
		236	91.032	0.94408	71.23	0.61828			236	72.025	0.87362	58.187	0.5168
		237	90.913	0.94925	71.06	0.63434			237	72.366	0.87959	58.087	0.51712
		238	91.147	0.95545	70.961	0.63432			238	72.693	0.88368	58.508	0.51874
		239	91.141	0.95774	71.097	0.64392			239	72.92	0.88918	58.586	0.52028
		240	91.163	0.96288	71.1	0.65387			240	73.104	0.8914	58.527	0.52218
		241	91.213	0.96911	71.18	0.66031			241	73.255	0.89411	58.917	0.52413
		242	91.076	0.97722	71.11	0.67636			242	73.372	0.90007	59.188	0.52655
		243	91.134	0.98389	71.246	0.6853			243	73.508	0.9055	59.381	0.52859
		244	91.234	0.9947	70.969	0.69405			244	73.776	0.91088	59.354	0.53026
		245	91.45	1.0035	70.982	0.6998			245	73.979	0.91567	59.291	0.53192
		246	91.576	1.0142	71.157	0.70839			246	74.099	0.91975	59.628	0.53459
		247	91.639	1.0247	71.166	0.72021			247	74.379	0.92022	59.676	0.53586
		248	92.065	1.0339	71.624	0.7211			248	74.415	0.92552	59.432	0.53793
		249	92.035	1.0462	71.536	0.73363			249	74.476	0.92963	59.348	0.54139
		250	91.736	1.0507	71.928	0.76336			250	74.519	0.93434	59.529	0.54493
		251	91.812	1.0681	71.557	0.77868			251	74.688	0.93925	59.4	0.547
		252	91.953	1.0762	71.64	0.79378			252	74.746	0.94712	59.531	0.55149
		253	92.14	1.0899	71.478	0.80206			253	74.853	0.95705	59.113	0.55416
		254	92	1.1071	71.514	0.82504			254	74.913	0.95974	59.025	0.55835
		255	91.887	1.1114	71.944	0.846			255	75.106	0.96882	58.814	0.56264
		256	92.074	1.1232	71.766	0.85295			256	74.974	0.97563	59.032	0.56782
		257	91.947	1.1272	72.187	0.87711			257	75.254	0.98264	59.344	0.57082
		258	91.918	1.1501	71.848	0.90373			258	75.378	0.99059	59.398	0.57435
		259	91.676	1.165	71.725	0.93587			259	75.61	0.99748	59.406	0.57757
		260	92.399	1.1786	71.781	0.92426			260	75.73	1.007	59.806	0.58302
		261	92.085	1.1927	71.709	0.9684			261	75.823	1.0122	59.847	0.58745
		262	92.167	1.2108	71.665	0.98312			262	75.871	1.0217	59.93	0.59225
		263	91.792	1.2282	71.801	1.0279			263	76.093	1.0263	60.246	0.59602
		264	91.765	1.2514	71.904	1.0683			264	76.17	1.0368	60.377	0.60006
		265	92.121	1.2633	72.258	1.064			265	76.359	1.0478	60.018	0.6031
		266	92.283	1.2783	72.757	1.087			266	76.322	1.0551	60.019	0.60885
		267	92.399	1.2922	72.911	1.1077			267	76.166	1.0648	59.887	0.61627
		268	92.129	1.319	72.807	1.1585			268	76.256	1.0679	59.924	0.62114
		269	92.179	1.3431	72.752	1.1796			269	76.426	1.0743	59.923	0.6253
		270	92.52	1.355	73.023	1.1907			270	76.24	1.0827	59.932	0.63503
		271	92.569	1.3809	72.27	1.2349			271	76.128	1.0905	59.98	0.64209
		272	92.527	1.4077	72.146	1.2604			272	76.402	1.0951	60.21	0.6467
		273	92.431	1.4409	71.897	1.2959			273	76.448	1.1022	59.939	0.65405
		274	92.512	1.4565	72.105	1.3253			274	76.143	1.1133	59.794	0.6632
		275	92.487	1.4851	71.895	1.3768			275	76.149	1.1239	59.57	0.67199
		276	92.113	1.5186	71.737	1.4688			276	76.275	1.1339	59.467	0.67789
		277	91.988	1.5476	71.647	1.5195			277	76.183	1.1507	59.505	0.68713
		278	92.089	1.5731	71.515	1.5636			278	76.204	1.163	59.573	0.69501
		279	92.23	1.6044	71.036	1.6065			279	76.209	1.1691	59.807	0.70403
		280	92.308	1.6287	71.373	1.67			280	76.301	1.1784	59.758	0.7116
		281	92.248	1.6529	71.088	1.7267			281	76.175	1.1883	59.777	0.72382
		282	91.803	1.694	70.523	1.8202			282	76.455	1.2025	59.868	0.73328
		283	91.81	1.7259	70.63	1.8693			283	76.483	1.2104	60.245	0.742
		284	92.273	1.7473	71.006	1.8784			284	76.458	1.2232	60.175	0.75355
		285	92.271	1.7651	71.779	1.9415			285	76.167	1.2365	60	0.76758
		286	93.434	1.8105	71.065	1.8633			286	75.949	1.2532	59.479	0.78043
		287	92.973	1.8503	70.675	1.9873			287	75.738	1.2651	59.495	0.79449
		288	92.697	1.9018	70.732	2.0612			288	75.777	1.2751	59.878	0.80549
		289	92.073	1.941	70.652	2.2267			289	75.705	1.2916	60.083	0.81587
		290	91.558	2.0035	70.172	2.3621			290	75.559	1.2989	60.324	0.82993
		291	91.034	2.0397	70.238	2.4988			291	75.682	1.3252	60.264	0.84132
		292	91.971	2.0746	69.715	2.4717			292	75.676	1.3466	60.257	0.85583
		293	92.913	2.131	68.922	2.461			293	75.646	1.3649	59.969	0.86962
		294	92.562	2.168	68.928	2.5754			294	75.814	1.3831	59.698	0.88106
		295	92.793	2.2069	68.934	2.6745			295	75.527	1.4001	59.561	0.90173
		296	92.233	2.2522	68.868	2.868			296	75.296	1.4145	59.684	0.92051
		297	92	2.2934	68.281	2.948			297	75.374	1.4332	58.998	0.93193
		298	92.222	2.3302	68.593	3.1016			298	75.169	1.4591	59.4	0.94929
		299	91.765	2.3706	68.217	3.2701			299	75.225	1.474	59.657	0.9655
		300	91.026	2.4123	68.182	3.5393			300	75.156	1.5029	59.513	0.98581

## Sheet: Figure 2g
Figure 2g
		sROC on short rPTs	sROC on non-urgent	sROC on long rPTs
	Monkey C		0.79985	0.6762
		0.86667	0.8788	0.5724
		0.90537	0.90826	0.57702
		0.64795	0.8814	0.59551
		0.4875	0.85023	0.53636
		0.87153	0.99333	0.58298
			0.99445	0.66279
		0.73109	0.99583	0.63862
		0.84028	0.97843	0.61051
		0.64156	0.67441	0.73329
		0.52936	0.64227	0.52966
		0.68029	0.74854	0.73611
		0.94367	0.93824	0.91806
		0.52633	0.64937	0.58835
		0.84245	0.83829	0.64464
		0.68983	0.71747	0.59689
		0.57087	0.7264	0.54713
		0.95389	0.97644	0.84615
		0.85619	0.95408	0.52519
		0.83003	0.93354	0.74675
		0.91245	0.97844	0.65483
		0.83942	0.96442	0.82576
		0.76615	0.95449	0.71023
	Monkey T	0.59659	0.58981	0.67713
		0.62711	0.83724	0.56997
		0.9076	0.97159	0.75376
		0.73438	0.7643	0.77244
		0.77895	0.72616	0.62857
		0.71429	0.93398	0.6929
		0.71535	0.91735	0.65231
		0.63456	0.85234	0.7375
		0.74231	0.79348	0.72166
		0.71317	0.90132	0.60417
		0.66875	0.7687	0.6996
		0.90519	0.99273	0.89835
		0.5959	0.83824	0.56136
		0.80651	0.89316	0.82051
		0.86448	0.95682	0.8125
		0.8814	0.98148	0.74812
		0.91379	0.92511	0.79333
		0.68981	0.82921	0.595
		0.98369	1	1
		0.78688	0.73847	0.5
		0.60233	0.84926	0.67857
		0.58212	0.30559	0.74038
		0.53894	0.79545	0.51042
		0.56851	0.68202	0.6832
		0.61029	0.83679	0.76738
		0.77683	0.87938	0.8119
		0.72356	0.81612	0.75612
		0.91464	0.99745	0.77011

## Sheet: Figure 2h
Figure 2h
		Behavioral curve					Neurometric curve
		rPT (ms)	Correct (%)	Low 68% errorband	High 68% errorband		rPT (ms)	sROC	Low 68% errorband	High 68% errorband
		50	48.735	47.564	49.908		50	0.71767	0.70037	0.73421
		51	48.49	47.32	49.662		51	0.71898	0.70307	0.73521
		52	48.66	47.493	49.83		52	0.71955	0.70286	0.73644
		53	48.77	47.602	49.939		53	0.72074	0.70453	0.73723
		54	48.68	47.509	49.853		54	0.71819	0.70095	0.73478
		55	48.694	47.516	49.873		55	0.71131	0.69287	0.72737
		56	48.705	47.52	49.891		56	0.71167	0.69414	0.72931
		57	48.632	47.439	49.826		57	0.7116	0.69324	0.7293
		58	48.845	47.645	50.047		58	0.71616	0.70012	0.73456
		59	48.769	47.56	49.98		59	0.71472	0.69838	0.73207
		60	48.607	47.391	49.824		60	0.7155	0.69768	0.73246
		61	48.436	47.211	49.662		61	0.7143	0.69721	0.73283
		62	48.489	47.249	49.73		62	0.71141	0.69275	0.72989
		63	48.532	47.284	49.782		63	0.71087	0.69286	0.72919
		64	48.693	47.433	49.956		64	0.71148	0.69208	0.72884
		65	48.761	47.486	50.038		65	0.70947	0.69041	0.72761
		66	48.737	47.449	50.026		66	0.70487	0.68676	0.7245
		67	48.676	47.375	49.979		67	0.70487	0.68455	0.72227
		68	48.609	47.293	49.928		68	0.70374	0.68453	0.72271
		69	48.649	47.317	49.982		69	0.70585	0.68623	0.72645
		70	48.326	46.98	49.675		70	0.7144	0.69428	0.7347
		71	47.875	46.513	49.24		71	0.72158	0.7024	0.74049
		72	47.739	46.359	49.123		72	0.72495	0.70524	0.74518
		73	48.125	46.73	49.522		73	0.72303	0.70432	0.74356
		74	48.127	46.719	49.539		74	0.72147	0.70095	0.74344
		75	48.091	46.669	49.516		75	0.71667	0.69632	0.73918
		76	47.937	46.505	49.373		76	0.72495	0.70405	0.74864
		77	48.339	46.901	49.78		77	0.72393	0.70258	0.74408
		78	48.608	47.157	50.06		78	0.73104	0.71049	0.75213
		79	49.313	47.849	50.778		79	0.74467	0.72484	0.76504
		80	48.835	47.369	50.304		80	0.75489	0.73535	0.77514
		81	48.326	46.864	49.791		81	0.76002	0.73921	0.7788
		82	49.409	47.957	50.862		82	0.75968	0.74025	0.77984
		83	49.097	47.666	50.529		83	0.75978	0.73995	0.77878
		84	48.967	47.559	50.376		84	0.75181	0.73106	0.77069
		85	48.534	47.147	49.923		85	0.74934	0.73066	0.7694
		86	47.702	46.333	49.074		86	0.74615	0.72663	0.76536
		87	47.392	46.041	48.747		87	0.74279	0.72112	0.76139
		88	47.289	45.948	48.632		88	0.74917	0.7292	0.7683
		89	47.562	46.236	48.891		89	0.74814	0.72756	0.76726
		90	47.434	46.121	48.75		90	0.75585	0.73624	0.77464
		91	47.452	46.144	48.764		91	0.76365	0.745	0.78111
		92	47.094	45.806	48.386		92	0.77036	0.75192	0.78733
		93	46.856	45.575	48.142		93	0.7747	0.75795	0.7924
		94	47.331	46.059	48.606		94	0.77466	0.75703	0.79208
		95	47.338	46.076	48.604		95	0.77817	0.76048	0.79469
		96	47.435	46.18	48.693		96	0.78238	0.76548	0.79941
		97	47.761	46.517	49.008		97	0.7835	0.76659	0.79893
		98	48.261	47.028	49.496		98	0.77815	0.76142	0.79406
		99	47.676	46.458	48.896		99	0.77689	0.75951	0.79184
		100	47.575	46.369	48.783		100	0.78105	0.76517	0.79646
		101	47.761	46.566	48.959		101	0.77819	0.76194	0.79375
		102	47.469	46.287	48.654		102	0.77754	0.763	0.7938
		103	47.556	46.388	48.728		103	0.77438	0.75866	0.78993
		104	47.576	46.425	48.73		104	0.77313	0.75739	0.78916
		105	47.298	46.167	48.432		105	0.77453	0.76025	0.7906
		106	47.149	46.039	48.262		106	0.77193	0.7572	0.7871
		107	47.031	45.94	48.124		107	0.77093	0.75684	0.78723
		108	47.258	46.184	48.336		108	0.77191	0.75699	0.78527
		109	47.619	46.562	48.678		109	0.76166	0.74869	0.77634
		110	47.485	46.446	48.526		110	0.75725	0.74286	0.77079
		111	47.559	46.536	48.584		111	0.75767	0.74379	0.77255
		112	47.69	46.686	48.697		112	0.75912	0.74546	0.77302
		113	47.741	46.752	48.731		113	0.75836	0.74432	0.7724
		114	48.126	47.154	49.098		114	0.75984	0.74707	0.7747
		115	48.319	47.364	49.275		115	0.75916	0.74614	0.77248
		116	48.354	47.415	49.295		116	0.75637	0.74379	0.76994
		117	48.543	47.618	49.469		117	0.7537	0.74041	0.7657
		118	48.316	47.404	49.229		118	0.75214	0.73896	0.76444
		119	48.432	47.534	49.331		119	0.74838	0.73574	0.76078
		120	48.243	47.359	49.129		120	0.74835	0.73643	0.76068
		121	48.62	47.746	49.496		121	0.75006	0.73771	0.7625
		122	48.747	47.884	49.611		122	0.74637	0.73493	0.75897
		123	48.634	47.782	49.486		123	0.7452	0.7338	0.75654
		124	48.835	47.993	49.678		124	0.74266	0.73016	0.7552
		125	48.933	48.102	49.766		125	0.73907	0.72756	0.75128
		126	49.105	48.282	49.928		126	0.7386	0.72642	0.7493
		127	49.185	48.368	50.002		127	0.74071	0.72916	0.75306
		128	49.297	48.49	50.104		128	0.73987	0.72778	0.75137
		129	49.362	48.563	50.161		129	0.73645	0.72487	0.74784
		130	49.572	48.778	50.365		130	0.73429	0.72344	0.74557
		131	49.839	49.052	50.626		131	0.73501	0.72423	0.74634
		132	49.853	49.071	50.635		132	0.73648	0.72479	0.74655
		133	50.097	49.318	50.876		133	0.7366	0.72512	0.74781
		134	50.193	49.417	50.969		134	0.73733	0.72667	0.74817
		135	50.479	49.705	51.252		135	0.73794	0.72617	0.74792
		136	50.642	49.871	51.413		136	0.73841	0.72675	0.74968
		137	50.803	50.035	51.571		137	0.73849	0.72716	0.74949
		138	50.739	49.973	51.504		138	0.73513	0.72475	0.74463
		139	50.701	49.937	51.464		139	0.73465	0.7237	0.7457
		140	50.664	49.901	51.426		140	0.73289	0.72183	0.74434
		141	50.809	50.049	51.569		141	0.73017	0.71946	0.74067
		142	51.164	50.405	51.922		142	0.72854	0.71784	0.73979
		143	51.318	50.561	52.074		143	0.72511	0.71432	0.73588
		144	51.413	50.658	52.167		144	0.7251	0.71404	0.73614
		145	51.503	50.751	52.254		145	0.72093	0.71061	0.73155
		146	51.588	50.841	52.335		146	0.72071	0.71005	0.73169
		147	51.703	50.957	52.448		147	0.7188	0.70879	0.72973
		148	51.69	50.947	52.432		148	0.72023	0.70832	0.7299
		149	51.873	51.131	52.614		149	0.7193	0.70804	0.72936
		150	52.103	51.364	52.842		150	0.71528	0.70426	0.72634
		151	52.19	51.452	52.927		151	0.71291	0.70224	0.72399
		152	52.624	51.889	53.357		152	0.71297	0.70285	0.724
		153	52.842	52.11	53.572		153	0.71301	0.70203	0.72374
		154	53.033	52.303	53.762		154	0.7107	0.69984	0.72075
		155	53.345	52.617	54.071		155	0.70855	0.69698	0.71924
		156	53.742	53.016	54.466		156	0.70542	0.6954	0.71614
		157	53.927	53.202	54.651		157	0.70448	0.69402	0.7145
		158	54.083	53.358	54.806		158	0.70278	0.69258	0.7133
		159	54.173	53.45	54.894		159	0.70582	0.69501	0.71649
		160	54.488	53.767	55.208		160	0.70363	0.69304	0.71368
		161	54.735	54.015	55.453		161	0.69903	0.6891	0.70967
		162	54.891	54.171	55.61		162	0.69832	0.68753	0.70852
		163	55.336	54.618	56.052		163	0.69634	0.68652	0.70699
		164	55.393	54.674	56.11		164	0.69529	0.6844	0.70602
		165	55.693	54.973	56.409		165	0.68982	0.68049	0.70095
		166	55.885	55.166	56.601		166	0.68906	0.67874	0.69893
		167	56.033	55.315	56.749		167	0.68928	0.67893	0.69905
		168	56.536	55.82	57.25		168	0.68873	0.67804	0.69885
		169	56.892	56.175	57.606		169	0.69235	0.68146	0.70238
		170	57.34	56.623	58.054		170	0.68943	0.67869	0.70067
		171	57.651	56.935	58.363		171	0.68732	0.67761	0.69726
		172	57.9	57.185	58.612		172	0.68733	0.67734	0.69826
		173	58.472	57.759	59.182		173	0.68428	0.67353	0.69504
		174	58.924	58.212	59.633		174	0.68394	0.67427	0.69391
		175	59.431	58.718	60.139		175	0.68592	0.67542	0.69662
		176	59.521	58.808	60.23		176	0.68358	0.67307	0.69342
		177	59.824	59.111	60.532		177	0.68188	0.67222	0.69171
		178	60.375	59.663	61.083		178	0.68004	0.67059	0.68945
		179	60.683	59.971	61.389		179	0.68172	0.67201	0.69226
		180	60.993	60.283	61.698		180	0.68205	0.67218	0.69252
		181	61.357	60.648	62.061		181	0.68047	0.67007	0.69066
		182	61.722	61.013	62.427		182	0.67762	0.66759	0.68756
		183	62.097	61.388	62.801		183	0.67213	0.66262	0.68227
		184	62.908	62.202	63.608		184	0.6709	0.66155	0.68121
		185	63.287	62.583	63.986		185	0.67122	0.66151	0.68164
		186	63.974	63.272	64.67		186	0.67221	0.6619	0.68185
		187	64.31	63.608	65.006		187	0.67234	0.66238	0.68338
		188	64.695	63.994	65.389		188	0.67367	0.66413	0.68427
		189	65.052	64.353	65.745		189	0.67356	0.66416	0.68295
		190	65.565	64.868	66.255		190	0.66991	0.66032	0.68044
		191	65.898	65.202	66.587		191	0.66583	0.65624	0.67541
		192	66.124	65.428	66.813		192	0.66667	0.65681	0.67702
		193	66.517	65.824	67.203		193	0.66774	0.65863	0.67819
		194	66.595	65.902	67.282		194	0.66848	0.65764	0.67768
		195	67.111	66.419	67.797		195	0.66924	0.66036	0.67895
		196	67.583	66.891	68.268		196	0.66843	0.65893	0.67846
		197	67.787	67.095	68.472		197	0.67036	0.6606	0.67974
		198	68.168	67.477	68.851		198	0.67014	0.66048	0.67948
		199	68.747	68.058	69.428		199	0.6686	0.65847	0.6784
		200	69.137	68.45	69.815		200	0.671	0.66115	0.68135
		201	69.384	68.698	70.062		201	0.67146	0.66187	0.6814
		202	69.724	69.038	70.402		202	0.67183	0.66133	0.68179
		203	70.111	69.425	70.788		203	0.67039	0.66028	0.6801
		204	70.482	69.796	71.159		204	0.6711	0.66139	0.682
		205	70.783	70.096	71.46		205	0.67042	0.66078	0.68031
		206	70.978	70.29	71.657		206	0.66951	0.65952	0.68035
		207	71.269	70.58	71.948		207	0.67152	0.66211	0.68159
		208	71.458	70.77	72.136		208	0.67016	0.66018	0.67918
		209	71.685	70.997	72.364		209	0.66772	0.65839	0.67706
		210	72.127	71.439	72.804		210	0.66923	0.65983	0.679
		211	72.444	71.756	73.12		211	0.67267	0.66254	0.68242
		212	72.704	72.017	73.38		212	0.67071	0.66084	0.68003
		213	72.899	72.21	73.578		213	0.66828	0.65763	0.67773
		214	73.159	72.469	73.837		214	0.66485	0.65436	0.67541
		215	73.436	72.745	74.115		215	0.66826	0.65956	0.67871
		216	73.894	73.203	74.573		216	0.66869	0.65881	0.67862
		217	74.06	73.366	74.741		217	0.66693	0.65697	0.67732
		218	74.346	73.651	75.029		218	0.66877	0.65792	0.67817
		219	74.491	73.794	75.176		219	0.66659	0.65624	0.67634
		220	74.765	74.067	75.451		220	0.67073	0.66066	0.68064
		221	74.668	73.966	75.357		221	0.66981	0.65893	0.67998
		222	75.032	74.328	75.724		222	0.66671	0.65684	0.67714
		223	75.165	74.457	75.86		223	0.66759	0.65732	0.6783
		224	75.147	74.434	75.846		224	0.66819	0.65789	0.67843
		225	75.128	74.411	75.831		225	0.66823	0.65738	0.67884
		226	75.568	74.85	76.272		226	0.67102	0.66035	0.68147
		227	75.784	75.063	76.49		227	0.6708	0.66056	0.68033
		228	75.794	75.069	76.505		228	0.66908	0.6577	0.67861
		229	76.113	75.383	76.828		229	0.66782	0.6575	0.67864
		230	76.35	75.617	77.069		230	0.66673	0.65617	0.67753
		231	76.451	75.711	77.176		231	0.66479	0.65435	0.67593
		232	76.566	75.823	77.293		232	0.66403	0.65304	0.67461
		233	76.532	75.782	77.266		233	0.66723	0.65553	0.67814
		234	76.434	75.674	77.177		234	0.66622	0.6552	0.67708
		235	76.506	75.739	77.257		235	0.66307	0.65108	0.67368
		236	76.484	75.707	77.243		236	0.65906	0.64727	0.66989
		237	76.631	75.85	77.394		237	0.65806	0.64624	0.6691
		238	76.839	76.052	77.609		238	0.65581	0.64388	0.6675
		239	77.192	76.402	77.964		239	0.65694	0.64498	0.66804
		240	77.162	76.364	77.941		240	0.66064	0.64965	0.6729
		241	77.284	76.478	78.071		241	0.6658	0.65292	0.67799
		242	77.495	76.684	78.287		242	0.6631	0.65083	0.67388
		243	77.606	76.787	78.405		243	0.6615	0.65036	0.67363
		244	77.992	77.168	78.793		244	0.66004	0.64828	0.67287
		245	78.079	77.248	78.889		245	0.6617	0.64934	0.67346
		246	78.289	77.449	79.106		246	0.66147	0.6488	0.67431
		247	78.61	77.764	79.432		247	0.66007	0.64796	0.67266
		248	78.756	77.902	79.585		248	0.65516	0.64263	0.66814
		249	78.497	77.628	79.341		249	0.65605	0.64364	0.66827
		250	78.549	77.668	79.405		250	0.65184	0.63906	0.66499
		251	78.786	77.9	79.647		251	0.64995	0.63741	0.66341
		252	78.632	77.731	79.506		252	0.64565	0.6319	0.65919
		253	78.551	77.638	79.436		253	0.64636	0.63274	0.66065
		254	78.68	77.758	79.575		254	0.64659	0.63277	0.66037
		255	79.014	78.085	79.913		255	0.64788	0.63321	0.66079
		256	79.094	78.156	80.002		256	0.65398	0.64006	0.66835
		257	79.261	78.314	80.177		257	0.64642	0.63232	0.66214
		258	79.457	78.499	80.382		258	0.64994	0.63589	0.66375
		259	79.799	78.834	80.731		259	0.65178	0.63601	0.66539
		260	79.665	78.68	80.615		260	0.65194	0.63641	0.66682
		261	79.487	78.484	80.456		261	0.64921	0.63344	0.66525
		262	79.705	78.689	80.684		262	0.65174	0.63725	0.66706
		263	79.558	78.527	80.553		263	0.65718	0.64233	0.67261
		264	79.65	78.606	80.656		264	0.66017	0.64503	0.67694
		265	79.32	78.254	80.346		265	0.65836	0.64234	0.67432
		266	79.063	77.976	80.111		266	0.65835	0.64218	0.6749
		267	79.408	78.313	80.461		267	0.66064	0.64453	0.67674
		268	79.422	78.315	80.487		268	0.65891	0.6419	0.67487
		269	79.231	78.107	80.313		269	0.65709	0.63975	0.6757
		270	79.043	77.9	80.143		270	0.64723	0.63038	0.66414
		271	79.528	78.372	80.637		271	0.6486	0.63189	0.66571
		272	79.725	78.559	80.844		272	0.65969	0.64143	0.67725
		273	79.784	78.6	80.917		273	0.66186	0.642	0.68008
		274	79.551	78.341	80.711		274	0.66015	0.64193	0.67807
		275	79.523	78.298	80.696		275	0.65585	0.63612	0.67454
		276	79.404	78.162	80.593		276	0.65149	0.63265	0.67132
		277	79.314	78.053	80.52		277	0.64892	0.62994	0.66769
		278	79.014	77.719	80.252		278	0.65516	0.63733	0.67688
		279	79.221	77.909	80.474		279	0.65287	0.63361	0.67295
		280	79.564	78.235	80.832		280	0.65306	0.63247	0.67416
		281	79.808	78.464	81.088		281	0.65391	0.63353	0.6743
		282	79.911	78.539	81.216		282	0.65131	0.63043	0.67307
		283	80.068	78.686	81.382		283	0.65179	0.63004	0.67403
		284	79.905	78.492	81.248		284	0.65712	0.63481	0.67784
		285	80.193	78.772	81.542		285	0.6611	0.63877	0.68417
		286	80.124	78.68	81.493		286	0.66441	0.64355	0.68577
		287	80.44	78.973	81.829		287	0.66376	0.64236	0.68536
		288	80.749	79.266	82.149		288	0.66526	0.64068	0.6877
		289	80.303	78.785	81.738		289	0.65974	0.63829	0.68134
		290	80.429	78.885	81.885		290	0.65408	0.6309	0.67607
		291	80.234	78.666	81.714		291	0.65831	0.6337	0.68271
		292	79.97	78.371	81.478		292	0.65745	0.63248	0.6797
		293	79.747	78.101	81.299		293	0.65385	0.6279	0.6807
		294	80.357	78.707	81.909		294	0.64989	0.62408	0.67696
		295	80.235	78.554	81.814		295	0.6537	0.62825	0.68111
		296	80	78.287	81.609		296	0.65196	0.62317	0.67862
		297	80	78.264	81.63		297	0.65293	0.6263	0.67836
		298	79.63	77.842	81.308		298	0.66503	0.63634	0.69299
		299	79.811	78.011	81.499		299	0.66061	0.63233	0.69133
		300	78.807	77.143	80.381		300	0.6781	0.65168	0.70405

## Sheet: Figure 3a,d
Figure 3a
		Target/Saccade	Activity (spikes)	Low 68% errorbar	High 68% errorbar	Low 95% errorbar	High 95% errorbar
	CRDM task; Short rPTs	In/In	0.46373	0.42866	0.49795	0.39495	0.52991
		Out/Out	-0.84099	-0.87932	-0.80193	-0.91697	-0.76552
		Out/In	0.47556	0.44355	0.50854	0.41211	0.53982
		In/Out	-0.80972	-0.84727	-0.77333	-0.88443	-0.73615
	CRDM task; Long rPTs	In/In	0.53657	0.51181	0.56034	0.48913	0.58271
		Out/Out	-0.36576	-0.39209	-0.33952	-0.41814	-0.314
		Out/In	0.60751	0.57555	0.6405	0.54408	0.67205
		In/Out	-0.54614	-0.59253	-0.502	-0.63662	-0.45701
Figure 3d
		Target/Saccade	Activity (spikes)	Low 68% errorbar	High 68% errorbar	Low 95% errorbar	High 95% errorbar
	Color task; Short rPTs	In/In	0.35052	0.29939	0.40129	0.25208	0.45207
		Out/Out	-0.4889	-0.53415	-0.44339	-0.57545	-0.39967
		Out/In	0.43291	0.3824	0.48435	0.33235	0.53377
		In/Out	-0.57369	-0.62068	-0.52923	-0.66249	-0.48506
	Color task; Long rPTs	In/In	0.65046	0.62365	0.67828	0.59799	0.7043
		Out/Out	-0.63886	-0.66668	-0.6115	-0.69265	-0.58504
		Out/In	0.62984	0.54892	0.71242	0.4693	0.7945
		In/Out	-0.27959	-0.34465	-0.21172	-0.41186	-0.14897

## Sheet: Figure 3c,f
Figure 3c,f
			Incongruent trials			Congruent trials						Incongruent trials			Congruent trials
		rPT (ms)	Correct (%)	Low 68% error band	High 68% error band	Correct (%)	Low 68% error band	High 68% error band			rPT (ms)	Correct (%)	Low 68% error band	High 68% error band	Correct (%)	Low 68% error band	High 68% error band
	CRDM task	50	48.184	46.553	49.818	48.948	47.287	50.612		Color task	50	49.402	47.826	50.98	51.078	49.394	52.76
		51	48.342	46.711	49.977	49.069	47.416	50.724			51	49.657	48.091	51.222	50.51	48.827	52.191
		52	48.401	46.772	50.033	48.962	47.311	50.615			52	49.855	48.298	51.411	50.339	48.658	52.02
		53	48.401	46.772	50.033	48.847	47.193	50.504			53	49.952	48.4	51.504	50.451	48.772	52.13
		54	48.501	46.868	50.137	48.906	47.255	50.56			54	50.193	48.641	51.744	50.503	48.832	52.173
		55	48.757	47.116	50.401	48.559	46.897	50.224			55	49.856	48.305	51.406	51.282	49.613	52.949
		56	49.293	47.645	50.942	48.307	46.631	49.987			56	50	48.456	51.544	51.444	49.778	53.108
		57	49.449	47.792	51.108	48.064	46.381	49.751			57	50.19	48.65	51.729	51.599	49.938	53.255
		58	49.384	47.713	51.057	47.921	46.227	49.621			58	50	48.469	51.531	51.475	49.822	53.125
		59	49.487	47.8	51.175	48.312	46.61	50.018			59	50.187	48.66	51.713	51.469	49.82	53.115
		60	49.48	47.781	51.179	47.986	46.27	49.707			60	49.817	48.303	51.33	51.243	49.599	52.884
		61	49.415	47.705	51.125	47.967	46.242	49.696			61	50.318	48.811	51.824	51.728	50.085	53.367
		62	49.524	47.8	51.248	47.324	45.586	49.067			62	50.227	48.722	51.731	51.687	50.037	53.332
		63	49.817	48.074	51.561	47.066	45.307	48.832			63	50.545	49.038	52.052	51.776	50.136	53.413
		64	49.938	48.184	51.693	47.089	45.317	48.867			64	51.046	49.538	52.553	51.788	50.142	53.43
		65	49.937	48.167	51.707	47.294	45.506	49.088			65	51.463	49.951	52.972	51.493	49.86	53.122
		66	49.936	48.148	51.724	47.619	45.807	49.437			66	51.589	50.083	53.093	50.949	49.326	52.571
		67	50.521	48.717	52.323	46.955	45.125	48.794			67	51.786	50.292	53.277	51.739	50.116	53.358
		68	50.067	48.243	51.89	47.172	45.324	49.029			68	52.104	50.608	53.596	51.775	50.159	53.386
		69	50.068	48.223	51.914	46.893	45.023	48.771			69	52.036	50.532	53.537	51.563	49.949	53.173
		70	50	48.133	51.867	47.186	45.295	49.085			70	51.393	49.894	52.889	51.343	49.736	52.947
		71	49.498	47.606	51.391	46.852	44.949	48.765			71	50.761	49.265	52.255	51.237	49.632	52.84
		72	48.597	46.679	50.518	47.033	45.116	48.958			72	50.135	48.634	51.636	51.025	49.424	52.623
		73	48.71	46.767	50.658	46.96	45.021	48.909			73	50.542	49.04	52.042	51.02	49.423	52.615
		74	49.381	47.416	51.347	46.904	44.947	48.871			74	50.362	48.859	51.864	50.616	49.014	52.217
		75	49.606	47.624	51.589	46.215	44.242	48.199			75	49.819	48.317	51.322	50.513	48.912	52.114
		76	49.447	47.462	51.434	46.624	44.631	48.628			76	49.593	48.09	51.097	50.922	49.322	52.521
		77	49.435	47.428	51.443	46.549	44.558	48.551			77	49.59	48.081	51.099	50.872	49.271	52.471
		78	50.082	48.054	52.11	46.86	44.864	48.866			78	50	48.483	51.517	50.619	49.013	52.222
		79	50.419	48.373	52.463	47.106	45.111	49.111			79	50.462	48.942	51.981	50.363	48.753	51.973
		80	49.915	47.853	51.977	47.903	45.902	49.911			80	50.234	48.705	51.762	50.052	48.44	51.664
		81	48.873	46.796	50.955	48.077	46.081	50.079			81	49.673	48.146	51.201	50	48.379	51.621
		82	49.231	47.167	51.297	48.509	46.532	50.49			82	49.578	48.049	51.109	49.366	47.742	50.991
		83	49.333	47.295	51.374	49.002	47.045	50.961			83	50.141	48.607	51.676	49.524	47.899	51.15
		84	48.892	46.907	50.881	48.187	46.249	50.131			84	50	48.466	51.534	49.093	47.462	50.726
		85	48.69	46.732	50.653	48.306	46.393	50.225			85	50.14	48.612	51.669	49.143	47.509	50.779
		86	48.132	46.204	50.065	47.714	45.831	49.604			86	50.652	49.126	52.176	49.309	47.681	50.939
		87	48.018	46.107	49.934	47.28	45.421	49.147			87	50.745	49.219	52.269	49.149	47.52	50.78
		88	47.983	46.091	49.881	47.404	45.564	49.252			88	50.698	49.173	52.221	49.309	47.681	50.939
		89	47.961	46.091	49.836	47.035	45.208	48.87			89	50.745	49.219	52.269	49.947	48.316	51.578
		90	47.645	45.791	49.506	47.632	45.824	49.445			90	50.654	49.126	52.181	50.107	48.47	51.744
		91	47.067	45.228	48.913	48.191	46.399	49.988			91	50.047	48.515	51.578	50.214	48.579	51.849
		92	46.332	44.5	48.173	47.914	46.142	49.692			92	50.048	48.506	51.589	50	48.361	51.639
		93	45.917	44.1	47.745	48.02	46.266	49.779			93	50	48.453	51.547	49.786	48.151	51.421
		94	45.763	43.97	47.566	48.582	46.83	50.338			94	50.286	48.742	51.83	49.678	48.042	51.315
		95	45.7	43.921	47.489	48.851	47.115	50.59			95	50.624	49.075	52.173	49.567	47.924	51.211
		96	46.125	44.354	47.905	48.69	46.968	50.416			96	51.113	49.558	52.667	49.346	47.698	50.996
		97	46.375	44.617	48.142	48.818	47.102	50.537			97	51.448	49.894	52.999	48.616	46.955	50.28
		98	46.699	44.96	48.447	49.765	48.054	51.477			98	51.103	49.554	52.649	48.881	47.212	50.554
		99	46.347	44.627	48.076	49.718	48.038	51.398			99	51.158	49.605	52.709	48.756	47.077	50.437
		100	46.071	44.357	47.795	48.896	47.238	50.557			100	51.304	49.75	52.856	48.131	46.453	49.814
		101	46.445	44.734	48.165	48.922	47.284	50.564			101	51.451	49.896	53.003	48.767	47.096	50.441
		102	46.59	44.898	48.289	48.677	47.054	50.304			102	51.406	49.849	52.961	49.443	47.776	51.111
		103	46.275	44.605	47.954	48.691	47.076	50.309			103	51.359	49.801	52.915	49.666	47.999	51.334
		104	46.456	44.814	48.106	48.571	46.977	50.169			104	51.697	50.14	53.251	49.007	47.348	50.668
		105	46.497	44.876	48.125	48.02	46.45	49.593			105	51.158	49.605	52.709	48.738	47.084	50.394
		106	46.476	44.886	48.073	47.989	46.445	49.536			106	51.252	49.701	52.802	48.61	46.945	50.277
		107	46.397	44.834	47.967	47.742	46.228	49.26			107	51.203	49.652	52.752	48.401	46.745	50.062
		108	46.57	45.024	48.123	47.95	46.461	49.443			108	51.681	50.131	53.228	48.512	46.855	50.172
		109	47.222	45.706	48.743	48.087	46.616	49.561			109	51.884	50.33	53.435	48.512	46.855	50.172
		110	47.298	45.816	48.786	47.627	46.176	49.082			110	51.527	49.982	53.068	48.675	47.017	50.337
		111	47.341	45.882	48.805	47.898	46.466	49.333			111	51.688	50.135	53.237	48.884	47.216	50.554
		112	47.486	46.054	48.921	47.888	46.481	49.3			112	51.417	49.854	52.978	48.322	46.654	49.994
		113	47.673	46.26	49.089	47.769	46.386	49.156			113	51.607	50.046	53.164	48.448	46.787	50.113
		114	48.093	46.702	49.488	48.156	46.801	49.514			114	51.827	50.277	53.374	48.272	46.606	49.941
		115	48.075	46.705	49.449	48.481	47.154	49.81			115	52.166	50.614	53.712	48.441	46.776	50.11
		116	48.463	47.112	49.815	48.29	46.985	49.598			116	52.445	50.897	53.988	49.332	47.665	51
		117	48.618	47.289	49.949	48.509	47.224	49.796			117	52.692	51.142	54.237	50.445	48.777	52.112
		118	48.314	47.004	49.626	48.289	47.021	49.56			118	52.77	51.211	54.323	50.056	48.378	51.734
		119	48.439	47.152	49.727	48.334	47.083	49.588			119	52.919	51.373	54.459	50.393	48.718	52.066
		120	48.191	46.923	49.462	48.265	47.034	49.499			120	53.672	52.139	55.198	51.057	49.389	52.722
		121	48.485	47.23	49.741	48.634	47.417	49.853			121	54.476	52.936	56.008	51.288	49.615	52.958
		122	48.894	47.657	50.134	48.558	47.359	49.759			122	55.323	53.786	56.85	51.646	49.961	53.327
		123	48.981	47.758	50.205	48.374	47.193	49.558			123	56.03	54.496	57.554	52.095	50.413	53.773
		124	49.474	48.267	50.683	48.27	47.1	49.442			124	55.735	54.201	57.258	52.928	51.251	54.599
		125	49.489	48.299	50.68	48.254	47.097	49.413			125	55.913	54.381	57.434	53.735	52.067	55.394
		126	49.75	48.572	50.928	48.455	47.312	49.599			126	56.215	54.687	57.731	53.982	52.321	55.635
		127	49.973	48.802	51.143	48.462	47.331	49.594			127	56.82	55.295	58.332	54.415	52.756	56.064
		128	49.893	48.737	51.049	48.795	47.676	49.915			128	56.995	55.472	58.505	54.715	53.062	56.357
		129	50.079	48.934	51.223	48.751	47.645	49.857			129	57.371	55.849	58.879	55.071	53.424	56.707
		130	50.18	49.046	51.314	48.743	47.644	49.842			130	57.88	56.361	59.384	55.544	53.908	57.167
		131	50.507	49.381	51.632	48.979	47.89	50.068			131	58.404	56.886	59.906	56.344	54.712	57.963
		132	51.001	49.882	52.119	49.044	47.966	50.124			132	59.163	57.656	60.653	57.614	55.995	59.218
		133	51.016	49.903	52.129	49.078	48.006	50.152			133	59.615	58.122	61.091	58.686	57.075	60.279
		134	51.327	50.219	52.435	48.768	47.701	49.836			134	59.506	58.014	60.981	59.411	57.81	60.993
		135	51.648	50.539	52.755	49.051	47.99	50.114			135	60.036	58.555	61.499	59.774	58.192	61.336
		136	51.832	50.727	52.935	49.058	48	50.117			136	60.775	59.3	62.231	60.707	59.145	62.248
		137	51.965	50.864	53.064	49.577	48.522	50.632			137	60.323	58.849	61.779	61.531	59.976	63.062
		138	52.044	50.948	53.139	49.622	48.568	50.676			138	60.673	59.211	62.117	62.886	61.349	64.396
		139	51.834	50.743	52.924	49.667	48.614	50.72			139	61.667	60.217	63.096	63.521	62.008	65.009
		140	51.737	50.647	52.826	49.624	48.573	50.675			140	62.274	60.841	63.685	63.981	62.472	65.462
		141	51.938	50.851	53.023	49.802	48.754	50.851			141	62.997	61.582	64.391	64.457	62.96	65.926
		142	52.262	51.177	53.345	49.825	48.781	50.87			142	63.621	62.217	65.002	65.352	63.88	66.795
		143	52.916	51.833	53.997	49.673	48.63	50.717			143	64.421	63.037	65.781	66.606	65.162	68.018
		144	53.193	52.115	54.269	49.87	48.83	50.91			144	64.858	63.488	66.204	67.391	65.965	68.786
		145	53.284	52.21	54.355	49.721	48.687	50.756			145	65.354	63.993	66.69	68.535	67.123	69.914
		146	53.486	52.417	54.553	49.788	48.759	50.817			146	65.794	64.445	67.117	69.244	67.86	70.595
		147	53.382	52.314	54.447	50.19	49.163	51.216			147	66.486	65.158	67.787	70.319	68.96	71.643
		148	53.4	52.333	54.464	50.396	49.375	51.417			148	67.153	65.839	68.44	71.356	70.026	72.65
		149	53.318	52.253	54.38	50.31	49.294	51.326			149	67.871	66.563	69.151	72.645	71.345	73.907
		150	53.756	52.697	54.812	50.353	49.334	51.371			150	68.528	67.239	69.79	73.435	72.165	74.667
		151	54.021	52.966	55.073	50.498	49.479	51.515			151	69.386	68.111	70.632	74.247	72.997	75.459
		152	54.03	52.98	55.077	51.127	50.115	52.138			152	70.037	68.778	71.266	74.785	73.553	75.979
		153	54.269	53.223	55.312	51.426	50.417	52.434			153	70.755	69.515	71.965	75.499	74.288	76.671
		154	54.565	53.523	55.604	51.438	50.432	52.443			154	71.398	70.17	72.595	76.133	74.942	77.285
		155	54.993	53.953	56.03	51.425	50.423	52.426			155	72.246	71.033	73.428	77.09	75.921	78.217
		156	55.387	54.351	56.419	51.981	50.981	52.979			156	73.248	72.055	74.409	77.959	76.811	79.065
		157	55.57	54.535	56.6	52.139	51.14	53.137			157	74.144	72.97	75.284	78.731	77.612	79.809
		158	55.867	54.833	56.896	52.45	51.448	53.449			158	75	73.847	76.119	79.315	78.213	80.376
		159	55.974	54.945	56.999	52.64	51.641	53.637			159	75.255	74.113	76.363	79.958	78.875	80.998
		160	55.911	54.883	56.934	52.799	51.803	53.792			160	75.857	74.73	76.95	80.529	79.463	81.552
		161	56.338	55.311	57.36	53.17	52.175	54.161			161	76.872	75.764	77.944	81.118	80.075	82.119
		162	56.559	55.533	57.579	53.183	52.19	54.174			162	77.844	76.755	78.897	81.079	80.048	82.07
		163	57.021	55.997	58.039	53.57	52.578	54.559			163	78.768	77.702	79.796	81.83	80.823	82.795
		164	57.282	56.26	58.298	53.749	52.757	54.738			164	79.375	78.324	80.388	82.673	81.695	83.609
		165	57.614	56.595	58.627	53.767	52.773	54.758			165	80	78.963	80.998	83.396	82.44	84.311
		166	57.822	56.806	58.831	53.831	52.834	54.825			166	80.472	79.451	81.454	83.948	83.017	84.838
		167	57.828	56.812	58.838	54.285	53.289	55.277			167	80.973	79.967	81.941	84.01	83.087	84.891
		168	58.186	57.173	59.193	54.408	53.411	55.4			168	81.53	80.542	82.478	84.226	83.316	85.095
		169	58.628	57.614	59.634	55.002	54.007	55.993			169	82.014	81.042	82.946	84.674	83.784	85.523
		170	59.035	58.02	60.043	55.139	54.145	56.13			170	82.561	81.604	83.478	85.286	84.414	86.116
		171	59.881	58.868	60.886	55.666	54.672	56.656			171	83.071	82.129	83.974	85.837	84.983	86.65
		172	60.025	59.015	61.027	55.67	54.679	56.657			172	83.373	82.446	84.261	86.341	85.506	87.135
		173	60.361	59.354	61.36	56.188	55.196	57.175			173	83.678	82.76	84.557	86.799	85.984	87.573
		174	61.225	60.223	62.219	56.664	55.672	57.651			174	83.963	83.058	84.828	87.425	86.631	88.179
		175	61.5	60.496	62.493	57.063	56.072	58.049			175	84.478	83.588	85.328	87.702	86.919	88.445
		176	61.907	60.902	62.901	57.069	56.077	58.055			176	84.874	83.998	85.711	87.801	87.023	88.538
		177	62.006	61	63.001	57.526	56.534	58.512			177	85.324	84.46	86.148	88.133	87.37	88.856
		178	62.479	61.478	63.469	58.07	57.079	59.054			178	85.296	84.435	86.117	88.554	87.807	89.26
		179	62.898	61.897	63.889	58.244	57.255	59.225			179	85.682	84.834	86.491	89.116	88.392	89.8
		180	63.25	62.25	64.238	58.55	57.561	59.533			180	85.919	85.083	86.715	89.591	88.884	90.258
		181	63.64	62.644	64.625	58.927	57.939	59.908			181	86.019	85.188	86.81	89.69	88.989	90.351
		182	64.007	63.012	64.99	59.282	58.291	60.265			182	86.366	85.546	87.146	89.906	89.216	90.557
		183	64.364	63.373	65.344	59.682	58.688	60.668			183	86.649	85.838	87.42	89.976	89.291	90.621
		184	64.785	63.799	65.759	60.367	59.375	61.351			184	87.003	86.204	87.763	90.173	89.5	90.808
		185	65.298	64.313	66.271	61.004	60.015	61.985			185	87.42	86.634	88.166	90.358	89.693	90.984
		186	65.595	64.611	66.565	61.72	60.734	62.697			186	87.62	86.84	88.359	90.767	90.117	91.378
		187	66.071	65.088	67.041	62.183	61.198	63.159			187	87.797	87.025	88.53	90.849	90.203	91.456
		188	66.61	65.63	67.576	62.29	61.305	63.265			188	88.642	87.892	89.352	91.019	90.383	91.617
		189	66.995	66.015	67.961	62.628	61.644	63.601			189	88.906	88.164	89.608	91.161	90.531	91.754
		190	67.81	66.835	68.769	62.823	61.839	63.797			190	88.982	88.244	89.679	91.443	90.822	92.026
		191	68.383	67.416	69.334	63.206	62.221	64.179			191	89.344	88.616	90.031	91.571	90.955	92.148
		192	68.587	67.621	69.538	63.508	62.524	64.482			192	89.646	88.93	90.321	91.762	91.154	92.332
		193	68.907	67.944	69.853	63.791	62.807	64.764			193	90.016	89.309	90.681	91.877	91.272	92.444
		194	68.998	68.035	69.945	63.964	62.981	64.934			194	90.074	89.367	90.738	92.077	91.478	92.638
		195	69.237	68.277	70.182	64.381	63.399	65.351			195	90.253	89.55	90.913	92.304	91.714	92.856
		196	69.679	68.719	70.621	64.9	63.919	65.869			196	90.185	89.48	90.847	92.357	91.77	92.905
		197	70.112	69.153	71.053	65.166	64.183	66.137			197	90.504	89.807	91.158	92.662	92.085	93.2
		198	70.578	69.623	71.516	65.375	64.392	66.345			198	90.739	90.046	91.388	92.808	92.237	93.341
		199	70.948	69.997	71.882	66.015	65.032	66.985			199	90.977	90.291	91.62	93.02	92.456	93.545
		200	71.355	70.406	72.284	66.482	65.502	67.449			200	91.286	90.609	91.918	93.086	92.523	93.61
		201	71.634	70.684	72.565	66.737	65.759	67.701			201	91.389	90.715	92.018	93.248	92.689	93.766
		202	72.084	71.137	73.012	67.275	66.301	68.234			202	91.461	90.79	92.087	93.495	92.947	94.004
		203	72.588	71.644	73.512	67.312	66.332	68.277			203	91.599	90.93	92.223	93.572	93.026	94.078
		204	72.884	71.94	73.807	67.605	66.624	68.571			204	91.753	91.087	92.374	93.779	93.239	94.278
		205	73.123	72.178	74.047	67.915	66.933	68.881			205	91.923	91.261	92.539	93.759	93.218	94.259
		206	73.315	72.371	74.239	68.461	67.477	69.428			206	91.777	91.108	92.4	93.756	93.215	94.257
		207	73.354	72.405	74.282	68.636	67.65	69.606			207	91.829	91.159	92.452	93.872	93.334	94.369
		208	73.765	72.818	74.691	68.987	68.002	69.956			208	91.899	91.23	92.522	93.873	93.333	94.372
		209	73.955	73.008	74.879	69.063	68.077	70.031			209	92.09	91.424	92.709	93.985	93.448	94.48
		210	74.362	73.42	75.283	69.348	68.362	70.317			210	92.347	91.687	92.959	94.151	93.62	94.641
		211	74.897	73.955	75.815	69.764	68.778	70.733			211	92.524	91.869	93.131	94.294	93.766	94.779
		212	74.965	74.021	75.886	69.995	69.008	70.965			212	92.554	91.895	93.163	94.301	93.771	94.788
		213	75.569	74.631	76.483	70.212	69.221	71.184			213	92.595	91.937	93.203	94.589	94.07	95.066
		214	75.621	74.68	76.539	70.289	69.293	71.267			214	92.481	91.813	93.098	94.678	94.159	95.153
		215	75.872	74.931	76.788	70.757	69.761	71.733			215	92.39	91.718	93.012	94.625	94.102	95.105
		216	76.013	75.069	76.933	71.145	70.149	72.12			216	92.41	91.733	93.035	94.674	94.15	95.154
		217	76.439	75.493	77.36	71.19	70.19	72.169			217	92.397	91.714	93.028	94.588	94.055	95.075
		218	76.829	75.884	77.748	71.512	70.508	72.495			218	92.27	91.579	92.908	94.888	94.366	95.364
		219	77.041	76.092	77.963	71.8	70.793	72.786			219	92.191	91.491	92.839	94.93	94.407	95.407
		220	77.234	76.284	78.157	71.901	70.892	72.889			220	92.268	91.565	92.917	94.961	94.435	95.439
		221	77.298	76.345	78.223	72.189	71.179	73.177			221	92.223	91.513	92.878	94.91	94.379	95.393
		222	77.211	76.254	78.14	72.231	71.212	73.227			222	92.176	91.459	92.838	94.861	94.325	95.349
		223	77.584	76.627	78.514	72.629	71.605	73.629			223	92.199	91.474	92.867	94.946	94.41	95.433
		224	77.876	76.915	78.809	72.638	71.61	73.642			224	92.172	91.441	92.845	94.832	94.288	95.328
		225	77.496	76.522	78.441	72.813	71.78	73.823			225	92.297	91.561	92.974	94.875	94.328	95.371
		226	77.407	76.423	78.362	72.964	71.928	73.977			226	92.215	91.472	92.899	94.921	94.373	95.418
		227	77.542	76.554	78.5	73.732	72.698	74.742			227	92.402	91.658	93.085	95.086	94.542	95.578
		228	78.045	77.062	78.997	73.725	72.681	74.742			228	92.478	91.729	93.164	95.288	94.749	95.774
		229	78.018	77.028	78.977	73.508	72.453	74.537			229	92.712	91.967	93.394	95.258	94.712	95.75
		230	78.327	77.335	79.287	73.826	72.76	74.864			230	92.687	91.93	93.377	95.122	94.561	95.628
		231	78.335	77.335	79.303	74.224	73.151	75.268			231	92.812	92.051	93.505	95.025	94.453	95.54
		232	78.435	77.428	79.409	74.51	73.433	75.557			232	92.811	92.041	93.512	95.139	94.569	95.652
		233	78.471	77.457	79.451	74.5	73.413	75.558			233	92.723	91.944	93.432	95.305	94.739	95.814
		234	78.759	77.743	79.741	74.37	73.273	75.437			234	92.971	92.194	93.676	95.407	94.839	95.915
		235	78.896	77.867	79.889	73.864	72.745	74.952			235	93.08	92.294	93.79	95.264	94.679	95.787
		236	78.892	77.855	79.892	74.158	73.028	75.256			236	92.939	92.139	93.664	95.284	94.693	95.813
		237	78.761	77.715	79.771	74.069	72.923	75.183			237	92.973	92.166	93.703	95.279	94.678	95.815
		238	78.654	77.598	79.673	74.406	73.253	75.526			238	93.008	92.194	93.744	95.431	94.835	95.963
		239	79.006	77.945	80.028	74.808	73.644	75.937			239	92.797	91.965	93.549	95.448	94.843	95.985
		240	79.087	78.021	80.114	75.089	73.917	76.225			240	92.755	91.912	93.516	95.358	94.741	95.905
		241	78.89	77.809	79.932	75.472	74.294	76.612			241	92.822	91.969	93.591	95.401	94.779	95.953
		242	78.885	77.788	79.942	75.755	74.573	76.9			242	92.533	91.653	93.327	95.404	94.777	95.96
		243	79.422	78.328	80.475	75.564	74.367	76.723			243	92.445	91.542	93.258	95.477	94.847	96.033
		244	79.35	78.241	80.417	75.54	74.327	76.714			244	92.349	91.435	93.172	95.47	94.833	96.031
		245	79.62	78.51	80.687	76.335	75.114	77.513			245	92.484	91.565	93.31	95.462	94.819	96.03
		246	79.94	78.822	81.013	76.284	75.048	77.476			246	92.325	91.388	93.168	95.317	94.653	95.902
		247	80.153	79.026	81.234	76.278	75.025	77.488			247	92.727	91.801	93.556	95.276	94.6	95.872
		248	80.469	79.337	81.553	76.738	75.478	77.953			248	92.807	91.876	93.64	95.142	94.448	95.754
		249	80.353	79.203	81.454	76.964	75.689	78.191			249	92.61	91.654	93.465	95.189	94.486	95.806
		250	80.395	79.231	81.51	76.401	75.101	77.654			250	92.374	91.389	93.255	95.169	94.456	95.794
		251	80.808	79.64	81.925	75.974	74.649	77.251			251	92.191	91.184	93.093	95.105	94.375	95.744
		252	80.977	79.801	82.099	76.454	75.119	77.738			252	92.116	91.081	93.04	95.228	94.492	95.871
		253	80.719	79.524	81.86	76.407	75.047	77.715			253	91.951	90.886	92.901	95.156	94.4	95.815
		254	80.683	79.472	81.839	76.345	74.965	77.672			254	91.899	90.819	92.863	95.111	94.339	95.783
		255	80.917	79.699	82.079	76.324	74.927	77.666			255	91.872	90.768	92.855	95.04	94.248	95.729
		256	81.373	80.15	82.538	76.408	74.996	77.764			256	91.952	90.837	92.943	95.154	94.359	95.842
		257	81.389	80.15	82.567	76.304	74.874	77.678			257	92.049	90.924	93.046	95.11	94.297	95.813
		258	81.899	80.656	83.079	76.536	75.09	77.923			258	92.114	90.974	93.121	95.076	94.246	95.791
		259	82.012	80.755	83.204	76.835	75.376	78.233			259	91.749	90.559	92.801	95.026	94.177	95.758
		260	81.931	80.658	83.138	77.16	75.684	78.572			260	91.638	90.42	92.714	95.007	94.142	95.75
		261	81.897	80.598	83.126	77.15	75.645	78.588			261	91.358	90.102	92.469	94.944	94.055	95.706
		262	81.808	80.484	83.062	76.874	75.337	78.343			262	91.344	90.058	92.479	95.094	94.204	95.854
		263	82.286	80.958	83.54	76.823	75.266	78.31			263	91.288	89.979	92.441	95.224	94.328	95.985
		264	81.807	80.439	83.1	77.056	75.489	78.551			264	91.321	89.986	92.494	95.223	94.312	95.996
		265	81.785	80.396	83.096	77.007	75.418	78.522			265	91.26	89.899	92.454	95.056	94.113	95.855
		266	81.305	79.884	82.647	76.901	75.282	78.445			266	91.845	90.483	93.029	94.799	93.809	95.639
		267	81.154	79.713	82.514	76.462	74.802	78.045			267	91.778	90.385	92.985	94.836	93.836	95.683
		268	81.365	79.913	82.735	77.463	75.808	79.036			268	91.972	90.57	93.183	94.831	93.81	95.692
		269	81.208	79.735	82.598	77.029	75.342	78.634			269	92.067	90.635	93.297	94.669	93.618	95.556
		270	81.233	79.745	82.636	76.572	74.851	78.21			270	92.06	90.602	93.309	94.808	93.742	95.701
		271	81.641	80.153	83.041	76.355	74.59	78.033			271	91.688	90.167	92.994	94.675	93.583	95.591
		272	82.158	80.659	83.565	76.831	75.045	78.527			272	91.53	89.955	92.879	94.877	93.78	95.791
		273	82.222	80.703	83.647	77.098	75.294	78.807			273	91.354	89.72	92.751	94.872	93.749	95.804
		274	81.611	80.052	83.074	77.297	75.47	79.026			274	91.395	89.737	92.807	95.133	94.012	96.054
		275	80.93	79.335	82.429	77.505	75.638	79.268			275	91.131	89.426	92.586	95.338	94.205	96.26
		276	80.892	79.273	82.412	77.647	75.748	79.438			276	91.195	89.469	92.663	95.204	94.039	96.152
		277	80.861	79.241	82.383	77.485	75.548	79.31			277	90.759	88.953	92.297	95.238	94.048	96.202
		278	80.757	79.107	82.305	77.263	75.283	79.129			278	90.411	88.542	92.004	95.313	94.105	96.285
		279	80.241	78.538	81.839	77.44	75.435	79.327			279	90.941	89.095	92.502	94.865	93.585	95.902
		280	80.284	78.554	81.907	78.202	76.182	80.096			280	90.323	88.4	91.957	94.663	93.335	95.741
		281	80.627	78.873	82.269	78.14	76.081	80.067			281	90.511	88.584	92.143	94.509	93.144	95.617
		282	81.285	79.53	82.923	78.125	76.031	80.084			282	89.513	87.483	91.249	94.362	92.963	95.499
		283	81.008	79.221	82.675	78.117	75.96	80.131			283	89.313	87.247	91.08	94.984	93.608	96.08
		284	81.363	79.556	83.044	78.238	76.065	80.265			284	89.2	87.072	91.015	94.737	93.295	95.885
		285	80.922	79.058	82.657	78.877	76.689	80.911			285	88.75	86.541	90.637	94.483	92.974	95.686
		286	80.514	78.615	82.282	79.891	77.721	81.9			286	88.655	86.43	90.558	95.053	93.588	96.2
		287	80.353	78.419	82.153	80.056	77.854	82.09			287	88.938	86.671	90.862	94.834	93.307	96.031
		288	81.293	79.347	83.096	79.36	77.093	81.458			288	89.401	87.12	91.321	94.737	93.182	95.956
		289	81.818	79.855	83.63	79.341	77.038	81.469			289	88.725	86.312	90.762	94.378	92.722	95.678
		290	81.127	79.114	82.989	78.947	76.59	81.126			290	88.832	86.381	90.892	94.068	92.325	95.439
		291	81.772	79.749	83.635	78.778	76.367	81.004			291	88.71	86.17	90.835	94.144	92.349	95.543
		292	81.558	79.499	83.454	78.477	76.018	80.748			292	87.845	85.198	90.077	94.787	93.02	96.131
		293	81.383	79.292	83.308	77.931	75.4	80.27			293	87.861	85.149	90.138	94.554	92.712	95.957
		294	81.337	79.193	83.307	77.936	75.364	80.31			294	87.5	84.715	89.841	94.18	92.217	95.677
		295	81.481	79.318	83.466	78.967	76.385	81.336			295	88.125	85.317	90.46	94.444	92.461	95.936
		296	81.306	79.088	83.338	79.245	76.644	81.627			296	87.821	84.947	90.212	94.083	91.977	95.67
		297	81.04	78.777	83.114	78.682	76.022	81.121			297	87.919	84.982	90.351	93.827	91.635	95.481
		298	80.564	78.253	82.685	79.116	76.424	81.576			298	87.413	84.364	89.941	93.631	91.373	95.336
		299	79.545	77.151	81.749	79.916	77.2	82.384			299	85.926	82.657	88.667	92.763	90.352	94.615
		300	79.868	77.466	82.074	79.825	77.036	82.353			300	86.047	82.705	88.833	92.466	89.962	94.392

## Sheet: Figure 4a,c
Figure 4a						Figure 4c
			Monkey C	Monkey T					Monkey C	Monkey T
		rPT (ms)	Trials	Trials				rPT (ms)	Trials	Trials
	CRDM task	-100	0	0			Color task	-100	0	0
		-99	0	0				-99	0	4
		-98	0	0				-98	0	2
		-97	0	0				-97	2	1
		-96	0	1				-96	0	3
		-95	0	0				-95	1	1
		-94	0	3				-94	0	0
		-93	0	0				-93	0	3
		-92	0	0				-92	0	3
		-91	0	0				-91	1	2
		-90	0	0				-90	0	0
		-89	0	1				-89	0	1
		-88	0	0				-88	0	0
		-87	0	0				-87	2	1
		-86	0	1				-86	2	1
		-85	0	3				-85	2	3
		-84	0	1				-84	0	2
		-83	0	0				-83	1	0
		-82	0	4				-82	0	1
		-81	0	1				-81	1	1
		-80	0	1				-80	1	4
		-79	0	1				-79	1	3
		-78	0	1				-78	0	2
		-77	0	1				-77	1	1
		-76	0	1				-76	0	5
		-75	0	0				-75	0	5
		-74	0	0				-74	0	0
		-73	0	2				-73	0	3
		-72	0	1				-72	1	6
		-71	0	2				-71	0	6
		-70	0	2				-70	0	0
		-69	0	0				-69	1	3
		-68	0	1				-68	4	2
		-67	0	3				-67	1	1
		-66	0	5				-66	3	3
		-65	0	2				-65	0	2
		-64	0	2				-64	2	2
		-63	0	2				-63	0	4
		-62	0	2				-62	0	3
		-61	0	5				-61	2	4
		-60	1	2				-60	2	3
		-59	0	6				-59	0	3
		-58	0	2				-58	0	6
		-57	0	4				-57	3	2
		-56	0	4				-56	0	8
		-55	0	4				-55	5	3
		-54	1	6				-54	2	1
		-53	0	10				-53	1	3
		-52	1	7				-52	1	0
		-51	0	2				-51	2	4
		-50	1	6				-50	1	6
		-49	1	3				-49	1	1
		-48	2	7				-48	4	3
		-47	1	6				-47	1	8
		-46	2	8				-46	2	5
		-45	4	6				-45	4	3
		-44	1	13				-44	6	3
		-43	1	11				-43	2	9
		-42	1	9				-42	7	4
		-41	3	11				-41	2	9
		-40	0	4				-40	4	3
		-39	3	12				-39	3	5
		-38	2	8				-38	6	3
		-37	0	6				-37	2	9
		-36	1	5				-36	3	2
		-35	5	4				-35	2	6
		-34	2	14				-34	6	5
		-33	1	12				-33	3	8
		-32	1	6				-32	2	6
		-31	4	4				-31	4	11
		-30	2	15				-30	2	7
		-29	3	8				-29	5	8
		-28	2	13				-28	5	4
		-27	2	16				-27	3	12
		-26	5	13				-26	8	6
		-25	2	16				-25	8	9
		-24	8	12				-24	12	15
		-23	3	11				-23	7	9
		-22	4	14				-22	1	11
		-21	8	15				-21	2	10
		-20	4	11				-20	6	13
		-19	12	17				-19	5	15
		-18	13	15				-18	5	12
		-17	13	18				-17	4	16
		-16	12	20				-16	7	20
		-15	23	12				-15	11	10
		-14	17	19				-14	9	19
		-13	15	16				-13	3	15
		-12	14	19				-12	11	9
		-11	12	14				-11	10	12
		-10	21	14				-10	6	8
		-9	33	26				-9	9	17
		-8	21	17				-8	6	10
		-7	20	23				-7	5	13
		-6	21	17				-6	12	15
		-5	21	13				-5	14	14
		-4	26	18				-4	7	21
		-3	34	30				-3	14	17
		-2	24	30				-2	13	22
		-1	24	20				-1	17	7
		0	34	22				0	6	15
		1	33	20				1	9	15
		2	39	22				2	10	12
		3	42	37				3	8	15
		4	44	18				4	12	10
		5	43	30				5	15	15
		6	44	25				6	7	15
		7	39	28				7	8	18
		8	41	32				8	15	15
		9	38	33				9	6	16
		10	43	30				10	14	22
		11	50	37				11	7	16
		12	44	25				12	13	18
		13	45	32				13	16	22
		14	57	40				14	18	9
		15	49	41				15	12	21
		16	58	32				16	14	16
		17	51	35				17	15	16
		18	69	33				18	11	16
		19	61	38				19	13	18
		20	54	47				20	18	11
		21	50	33				21	17	25
		22	56	47				22	8	24
		23	57	29				23	14	25
		24	67	36				24	10	28
		25	68	44				25	15	18
		26	69	49				26	18	25
		27	78	54				27	10	24
		28	52	41				28	10	24
		29	70	46				29	24	30
		30	75	49				30	10	21
		31	78	49				31	18	23
		32	76	49				32	15	28
		33	70	47				33	19	20
		34	67	49				34	15	29
		35	75	43				35	20	37
		36	76	60				36	20	30
		37	64	44				37	21	24
		38	68	53				38	25	24
		39	101	45				39	14	30
		40	64	62				40	15	20
		41	63	36				41	23	24
		42	60	53				42	22	27
		43	81	50				43	9	35
		44	79	62				44	16	33
		45	78	61				45	24	24
		46	77	50				46	16	42
		47	78	75				47	17	32
		48	67	75				48	23	35
		49	92	68				49	25	24
		50	59	79				50	20	34
		51	74	88				51	31	38
		52	66	61				52	21	37
		53	78	68				53	21	39
		54	81	66				54	27	43
		55	78	70				55	27	36
		56	88	72				56	28	29
		57	80	70				57	25	35
		58	89	76				58	19	30
		59	91	82				59	16	23
		60	71	77				60	11	29
		61	77	80				61	17	30
		62	81	77				62	23	21
		63	80	87				63	15	33
		64	80	100				64	21	23
		65	76	80				65	15	32
		66	84	80				66	28	40
		67	75	100				67	19	31
		68	88	67				68	18	37
		69	77	100				69	23	37
		70	85	118				70	29	32
		71	83	93				71	26	33
		72	75	98				72	37	34
		73	49	98				73	29	34
		74	65	86				74	25	32
		75	38	63				75	12	30
		76	20	77				76	30	30
		77	13	60				77	14	36
		78	7	58				78	15	30
		79	6	36				79	25	32
		80	4	35				80	22	34
		81	6	26				81	21	28
		82	4	20				82	25	28
		83	0	14				83	18	44
		84	0	7				84	19	28
		85	0	10				85	24	41
		86	0	13				86	32	38
		87	2	11				87	22	30
		88	0	4				88	31	32
		89	0	7				89	26	26
		90	0	5				90	18	35
		91	0	10				91	31	30
		92	1	9				92	31	40
		93	0	2				93	24	27
		94	1	9				94	24	21
		95	0	14				95	29	40
		96	3	17				96	28	37
		97	1	22				97	25	35
		98	2	35				98	17	36
		99	2	43				99	18	33
		100	4	43				100	16	33
		101	3	52				101	26	28
		102	9	82				102	25	26
		103	8	99				103	13	26
		104	19	95				104	18	31
		105	17	115				105	16	36
		106	27	128				106	10	42
		107	20	128				107	11	30
		108	23	157				108	16	39
		109	28	149				109	16	26
		110	45	179				110	13	32
		111	42	170				111	20	32
		112	40	180				112	16	24
		113	38	173				113	16	32
		114	38	178				114	11	29
		115	67	175				115	6	25
		116	61	156				116	21	29
		117	56	153				117	16	32
		118	53	169				118	21	23
		119	62	164				119	23	37
		120	60	185				120	14	32
		121	67	170				121	11	37
		122	76	173				122	13	26
		123	76	179				123	18	49
		124	88	181				124	16	31
		125	96	184				125	15	31
		126	80	179				126	14	39
		127	92	140				127	24	35
		128	93	190				128	20	37
		129	91	218				129	23	31
		130	111	184				130	23	36
		131	90	183				131	21	32
		132	113	174				132	19	42
		133	103	198				133	21	41
		134	114	210				134	25	40
		135	115	220				135	17	40
		136	102	204				136	9	39
		137	110	247				137	25	29
		138	102	208				138	26	40
		139	126	239				139	28	40
		140	128	267				140	19	32
		141	129	232				141	20	34
		142	119	266				142	18	40
		143	121	271				143	20	29
		144	140	249				144	26	42
		145	118	281				145	29	44
		146	95	276				146	17	40
		147	115	304				147	17	39
		148	126	270				148	30	30
		149	131	294				149	18	41
		150	131	296				150	29	43
		151	146	300				151	30	43
		152	124	294				152	20	46
		153	129	318				153	20	50
		154	160	262				154	19	35
		155	145	350				155	22	46
		156	156	308				156	24	38
		157	133	296				157	25	48
		158	158	360				158	35	39
		159	149	298				159	19	52
		160	142	306				160	21	59
		161	136	359				161	18	54
		162	163	310				162	30	44
		163	136	342				163	27	46
		164	151	305				164	35	61
		165	146	318				165	28	53
		166	156	349				166	30	34
		167	153	328				167	29	61
		168	146	292				168	44	66
		169	167	317				169	29	55
		170	174	308				170	33	53
		171	170	314				171	34	63
		172	185	288				172	41	66
		173	174	311				173	35	61
		174	178	323				174	31	73
		175	166	294				175	41	77
		176	182	321				176	25	54
		177	176	311				177	46	49
		178	155	272				178	37	81
		179	203	310				179	34	62
		180	183	296				180	24	65
		181	210	324				181	28	66
		182	157	298				182	41	59
		183	170	340				183	35	73
		184	193	305				184	44	63
		185	193	302				185	43	62
		186	207	291				186	43	67
		187	205	293				187	42	55
		188	213	342				188	44	66
		189	193	307				189	50	65
		190	209	322				190	40	58
		191	202	306				191	57	70
		192	204	331				192	41	68
		193	208	321				193	50	69
		194	235	312				194	50	67
		195	216	299				195	39	69
		196	177	340				196	52	69
		197	186	343				197	49	72
		198	217	283				198	50	55
		199	208	286				199	48	73
		200	225	329				200	50	51
		201	210	306				201	49	57
		202	217	312				202	54	57
		203	231	310				203	45	57
		204	221	313				204	62	57
		205	231	320				205	43	69
		206	206	343				206	54	53
		207	242	303				207	39	55
		208	231	318				208	54	66
		209	231	304				209	51	69
		210	238	311				210	46	61
		211	212	289				211	58	48
		212	203	325				212	39	48
		213	196	315				213	55	55
		214	213	298				214	35	56
		215	203	304				215	50	47
		216	225	310				216	39	49
		217	195	299				217	53	50
		218	222	305				218	33	45
		219	222	279				219	38	40
		220	237	287				220	47	43
		221	240	266				221	39	41
		222	233	233				222	40	43
		223	204	299				223	42	43
		224	209	291				224	42	41
		225	230	259				225	43	36
		226	198	318				226	46	47
		227	197	260				227	32	58
		228	190	266				228	37	32
		229	161	304				229	36	43
		230	164	259				230	38	32
		231	169	267				231	35	38
		232	203	254				232	36	38
		233	159	270				233	36	39
		234	174	291				234	32	36
		235	174	238				235	28	37
		236	150	264				236	33	32
		237	163	239				237	30	28
		238	188	260				238	30	34
		239	137	246				239	28	23
		240	160	235				240	36	37
		241	137	238				241	22	27
		242	139	221				242	31	20
		243	137	214				243	33	21
		244	134	246				244	25	26
		245	132	198				245	21	24
		246	122	223				246	21	27
		247	133	213				247	26	33
		248	100	200				248	17	22
		249	111	212				249	26	28
		250	110	210				250	15	19
		251	108	235				251	15	24
		252	101	214				252	18	19
		253	99	194				253	13	16
		254	110	196				254	18	20
		255	89	203				255	9	16
		256	91	220				256	14	16
		257	89	186				257	18	16
		258	81	193				258	14	14
		259	74	192				259	16	16
		260	89	180				260	2	11
		261	76	173				261	13	18
		262	77	174				262	9	11
		263	77	164				263	18	16
		264	82	168				264	9	16
		265	62	199				265	16	15
		266	52	172				266	9	14
		267	58	154				267	5	15
		268	51	158				268	10	14
		269	61	160				269	10	13
		270	54	154				270	7	10
		271	45	144				271	5	10
		272	62	156				272	9	6
		273	41	136				273	10	10
		274	47	163				274	5	13
		275	56	134				275	8	7
		276	46	129				276	4	5
		277	51	138				277	3	7
		278	49	124				278	10	3
		279	21	135				279	2	6
		280	41	110				280	4	8
		281	44	113				281	8	12
		282	30	114				282	5	11
		283	25	106				283	3	5
		284	28	119				284	4	3
		285	33	84				285	4	7
		286	23	96				286	3	5
		287	27	115				287	6	4
		288	28	96				288	6	6
		289	20	101				289	6	5
		290	27	116				290	0	3
		291	22	93				291	4	3
		292	27	88				292	2	5
		293	19	92				293	2	4
		294	23	87				294	7	4
		295	18	79				295	1	3
		296	19	68				296	8	2
		297	18	75				297	4	3
		298	16	75				298	6	4
		299	18	62				299	5	3
		300	9	58				300	5	6
		301	11	73				301	5	5
		302	14	61				302	1	1
		303	5	62				303	1	4
		304	16	59				304	1	4
		305	14	54				305	1	4
		306	12	38				306	0	3
		307	11	42				307	2	3
		308	7	62				308	1	3
		309	12	44				309	0	0
		310	8	47				310	0	3
		311	15	41				311	0	3
		312	8	36				312	2	1
		313	6	43				313	2	2
		314	14	36				314	2	0
		315	10	45				315	1	2
		316	8	37				316	2	0
		317	8	26				317	4	0
		318	8	26				318	1	0
		319	6	31				319	2	2
		320	9	21				320	1	1
		321	9	34				321	0	0
		322	6	33				322	0	0
		323	7	31				323	2	2
		324	2	23				324	1	2
		325	11	26				325	1	0
		326	4	29				326	0	0
		327	9	29				327	0	0
		328	10	23				328	0	1
		329	5	15				329	1	0
		330	4	28				330	1	2
		331	5	15				331	2	1
		332	8	14				332	1	2
		333	5	17				333	1	0
		334	1	23				334	0	0
		335	5	20				335	2	0
		336	6	14				336	1	1
		337	2	13				337	1	0
		338	5	17				338	0	0
		339	4	12				339	0	1
		340	2	15				340	2	2
		341	3	12				341	2	1
		342	4	10				342	1	2
		343	1	11				343	0	0
		344	3	9				344	0	0
		345	2	5				345	1	0
		346	1	5				346	1	0
		347	2	11				347	0	1
		348	2	5				348	0	0
		349	2	14				349	1	0
		350	5	14				350	0	0
		351	2	7				351	0	2
		352	3	6				352	0	2
		353	1	9				353	0	1
		354	0	9				354	0	0
		355	0	0				355	0	0
		356	0	6				356	1	0
		357	0	4				357	0	0
		358	4	9				358	0	0
		359	3	11				359	0	0
		360	2	1				360	1	0
		361	3	6				361	0	1
		362	1	4				362	0	0
		363	3	5				363	2	1
		364	0	5				364	0	0
		365	0	1				365	0	0
		366	2	4				366	0	1
		367	1	5				367	0	1
		368	0	2				368	0	0
		369	2	4				369	0	0
		370	0	4				370	0	1
		371	1	1				371	0	0
		372	5	3				372	0	0
		373	1	3				373	2	0
		374	1	5				374	0	0
		375	2	1				375	0	0
		376	0	0				376	0	0
		377	1	4				377	0	0
		378	3	1				378	0	0
		379	1	0				379	0	0
		380	0	3				380	0	0
		381	0	3				381	0	0
		382	0	2				382	1	0
		383	1	2				383	1	0
		384	1	7				384	1	0
		385	1	3				385	0	0
		386	0	4				386	0	0
		387	0	1				387	0	0
		388	1	2				388	0	0
		389	0	4				389	0	0
		390	0	1				390	0	0
		391	0	0				391	0	1
		392	1	0				392	0	0
		393	1	0				393	0	0
		394	1	4				394	0	0
		395	0	1				395	0	0
		396	0	1				396	0	0
		397	0	2				397	0	0
		398	0	0				398	0	0
		399	0	0				399	0	0
		400	0	0				400	0	0

## Sheet: Figure 4b,d
Figure 4b									Figure 4d
		Response into RF			Response out of RF						Response into RF			Response out of RF
	Time (ms)	Mean activity	Mean - SE	Mean + SE	Mean activity	Mean - SE	Mean + SE			Time (ms)	Mean activity	Mean - SE	Mean + SE	Mean activity	Mean - SE	Mean + SE
	-100	0.41371	0.38981	0.4376	0.40694	0.38268	0.4312			-100	0.54894	0.51816	0.57972	0.53072	0.50155	0.55988
	-99	0.41364	0.38978	0.43751	0.40693	0.38264	0.43122			-99	0.54858	0.51787	0.57929	0.53096	0.50176	0.56016
	-98	0.4136	0.38976	0.43744	0.40694	0.38261	0.43126			-98	0.54821	0.51757	0.57885	0.53121	0.50198	0.56044
	-97	0.41358	0.38977	0.43739	0.40696	0.38261	0.43131			-97	0.54784	0.51727	0.57841	0.53147	0.50221	0.56072
	-96	0.41359	0.3898	0.43738	0.407	0.38262	0.43139			-96	0.54746	0.51697	0.57796	0.53173	0.50245	0.561
	-95	0.41361	0.38984	0.43739	0.40706	0.38264	0.43148			-95	0.54708	0.51667	0.5775	0.53197	0.50269	0.56126
	-94	0.41366	0.38991	0.43742	0.40714	0.38269	0.43159			-94	0.5467	0.51636	0.57704	0.53221	0.50292	0.56149
	-93	0.41374	0.38999	0.43748	0.40724	0.38276	0.43172			-93	0.54631	0.51605	0.57657	0.53241	0.50313	0.56169
	-92	0.41383	0.39009	0.43757	0.40736	0.38285	0.43187			-92	0.54591	0.51573	0.57609	0.53259	0.50333	0.56185
	-91	0.41394	0.39021	0.43768	0.4075	0.38297	0.43204			-91	0.54551	0.51541	0.57561	0.53272	0.50348	0.56196
	-90	0.41408	0.39034	0.43782	0.40767	0.3831	0.43224			-90	0.5451	0.51508	0.57512	0.53281	0.5036	0.56202
	-89	0.41424	0.39049	0.43798	0.40785	0.38325	0.43245			-89	0.54469	0.51475	0.57463	0.53284	0.50368	0.56201
	-88	0.41441	0.39066	0.43817	0.40806	0.38343	0.43268			-88	0.54428	0.51442	0.57413	0.53282	0.5037	0.56194
	-87	0.41461	0.39084	0.43838	0.40828	0.38363	0.43293			-87	0.54386	0.51408	0.57364	0.53273	0.50366	0.56179
	-86	0.41483	0.39103	0.43862	0.40852	0.38385	0.4332			-86	0.54344	0.51373	0.57314	0.53257	0.50357	0.56158
	-85	0.41506	0.39124	0.43888	0.40878	0.38408	0.43348			-85	0.54302	0.51339	0.57264	0.53235	0.5034	0.56129
	-84	0.41532	0.39146	0.43917	0.40906	0.38434	0.43378			-84	0.5426	0.51304	0.57215	0.53205	0.50317	0.56093
	-83	0.41559	0.3917	0.43948	0.40936	0.38461	0.4341			-83	0.54218	0.51269	0.57167	0.53168	0.50286	0.5605
	-82	0.41588	0.39194	0.43981	0.40967	0.3849	0.43443			-82	0.54177	0.51234	0.57119	0.53124	0.50249	0.55999
	-81	0.41618	0.3922	0.44016	0.40999	0.38521	0.43477			-81	0.54137	0.512	0.57073	0.53073	0.50204	0.55941
	-80	0.41649	0.39246	0.44053	0.41032	0.38553	0.43512			-80	0.54097	0.51166	0.57028	0.53015	0.50153	0.55877
	-79	0.41683	0.39273	0.44092	0.41067	0.38586	0.43548			-79	0.54059	0.51133	0.56985	0.52951	0.50095	0.55807
	-78	0.41717	0.39301	0.44132	0.41103	0.38621	0.43585			-78	0.54022	0.51101	0.56943	0.52881	0.5003	0.55732
	-77	0.41751	0.39329	0.44174	0.41139	0.38656	0.43622			-77	0.53987	0.51071	0.56904	0.52806	0.49961	0.55651
	-76	0.41787	0.39357	0.44217	0.41176	0.38692	0.4366			-76	0.53954	0.51042	0.56866	0.52727	0.49886	0.55567
	-75	0.41823	0.39386	0.44261	0.41213	0.38729	0.43697			-75	0.53922	0.51014	0.56831	0.52643	0.49808	0.55479
	-74	0.4186	0.39414	0.44305	0.4125	0.38766	0.43735			-74	0.53893	0.50989	0.56797	0.52557	0.49726	0.55389
	-73	0.41896	0.39442	0.4435	0.41288	0.38803	0.43772			-73	0.53866	0.50965	0.56766	0.52469	0.49642	0.55297
	-72	0.41932	0.39469	0.44395	0.41325	0.3884	0.43809			-72	0.53841	0.50944	0.56737	0.5238	0.49557	0.55204
	-71	0.41967	0.39495	0.44439	0.41361	0.38877	0.43845			-71	0.53817	0.50925	0.56709	0.52291	0.49471	0.55111
	-70	0.42002	0.39521	0.44483	0.41396	0.38914	0.43879			-70	0.53796	0.50909	0.56684	0.52202	0.49386	0.55018
	-69	0.42035	0.39545	0.44526	0.41431	0.38949	0.43912			-69	0.53777	0.50894	0.5666	0.52115	0.49302	0.54927
	-68	0.42068	0.39568	0.44567	0.41464	0.38984	0.43944			-68	0.53759	0.50882	0.56637	0.5203	0.49222	0.54838
	-67	0.42099	0.3959	0.44607	0.41495	0.39017	0.43973			-67	0.53743	0.50871	0.56615	0.51948	0.49144	0.54752
	-66	0.42128	0.3961	0.44646	0.41524	0.39048	0.44			-66	0.53728	0.50862	0.56594	0.5187	0.49071	0.54669
	-65	0.42155	0.39628	0.44682	0.41552	0.39078	0.44025			-65	0.53713	0.50855	0.56572	0.51797	0.49003	0.54591
	-64	0.4218	0.39645	0.44716	0.41577	0.39106	0.44048			-64	0.537	0.50848	0.56551	0.51728	0.4894	0.54517
	-63	0.42203	0.39659	0.44748	0.41599	0.39131	0.44067			-63	0.53686	0.50842	0.56529	0.51666	0.48884	0.54448
	-62	0.42225	0.39672	0.44777	0.41619	0.39154	0.44083			-62	0.53671	0.50836	0.56506	0.5161	0.48834	0.54385
	-61	0.42244	0.39684	0.44803	0.41635	0.39174	0.44097			-61	0.53656	0.5083	0.56482	0.5156	0.48791	0.54328
	-60	0.42261	0.39694	0.44827	0.41649	0.39191	0.44106			-60	0.5364	0.50823	0.56456	0.51516	0.48755	0.54277
	-59	0.42275	0.39702	0.44848	0.41659	0.39206	0.44113			-59	0.53622	0.50815	0.56428	0.5148	0.48727	0.54233
	-58	0.42288	0.39709	0.44867	0.41667	0.39217	0.44116			-58	0.53601	0.50805	0.56397	0.51451	0.48705	0.54196
	-57	0.42298	0.39714	0.44883	0.4167	0.39225	0.44116			-57	0.53579	0.50793	0.56364	0.51428	0.48691	0.54165
	-56	0.42307	0.39718	0.44896	0.41671	0.39229	0.44112			-56	0.53553	0.50778	0.56328	0.51412	0.48683	0.54141
	-55	0.42314	0.39721	0.44907	0.41668	0.3923	0.44105			-55	0.53525	0.50761	0.56289	0.51403	0.48682	0.54123
	-54	0.42319	0.39723	0.44915	0.41662	0.39228	0.44095			-54	0.53493	0.5074	0.56246	0.51399	0.48687	0.54112
	-53	0.42323	0.39724	0.44922	0.41652	0.39223	0.44082			-53	0.53458	0.50715	0.562	0.51402	0.48698	0.54106
	-52	0.42325	0.39725	0.44926	0.4164	0.39215	0.44065			-52	0.5342	0.50688	0.56152	0.5141	0.48714	0.54107
	-51	0.42327	0.39725	0.44929	0.41625	0.39203	0.44046			-51	0.53378	0.50656	0.561	0.51424	0.48735	0.54113
	-50	0.42327	0.39724	0.44929	0.41606	0.39189	0.44024			-50	0.53334	0.50621	0.56046	0.51442	0.4876	0.54124
	-49	0.42326	0.39723	0.44929	0.41586	0.39171	0.44			-49	0.53287	0.50583	0.5599	0.51464	0.48789	0.54139
	-48	0.42324	0.39722	0.44927	0.41562	0.39151	0.43974			-48	0.53237	0.50542	0.55932	0.5149	0.48822	0.54158
	-47	0.42322	0.39721	0.44924	0.41537	0.39129	0.43945			-47	0.53186	0.50499	0.55874	0.51519	0.48857	0.54181
	-46	0.42319	0.39719	0.44919	0.4151	0.39104	0.43915			-46	0.53133	0.50453	0.55814	0.51551	0.48895	0.54206
	-45	0.42316	0.39718	0.44914	0.41481	0.39077	0.43884			-45	0.5308	0.50405	0.55755	0.51585	0.48935	0.54234
	-44	0.42312	0.39716	0.44908	0.4145	0.39049	0.43851			-44	0.53027	0.50357	0.55697	0.5162	0.48976	0.54264
	-43	0.42308	0.39714	0.44902	0.41418	0.39019	0.43817			-43	0.52974	0.50308	0.5564	0.51657	0.49018	0.54295
	-42	0.42303	0.39712	0.44894	0.41385	0.38987	0.43783			-42	0.52923	0.5026	0.55586	0.51694	0.49061	0.54327
	-41	0.42298	0.39709	0.44886	0.41352	0.38955	0.43749			-41	0.52874	0.50213	0.55535	0.51732	0.49105	0.54359
	-40	0.42292	0.39706	0.44878	0.41317	0.38921	0.43714			-40	0.52828	0.50168	0.55488	0.5177	0.49148	0.54391
	-39	0.42286	0.39703	0.44868	0.41283	0.38887	0.43679			-39	0.52785	0.50125	0.55445	0.51807	0.49191	0.54424
	-38	0.42279	0.39699	0.44858	0.41248	0.38852	0.43645			-38	0.52746	0.50086	0.55407	0.51844	0.49233	0.54455
	-37	0.42271	0.39695	0.44847	0.41213	0.38816	0.43611			-37	0.52713	0.5005	0.55376	0.5188	0.49274	0.54486
	-36	0.42263	0.3969	0.44836	0.41179	0.38781	0.43577			-36	0.52684	0.50019	0.5535	0.51915	0.49314	0.54515
	-35	0.42254	0.39684	0.44824	0.41145	0.38745	0.43545			-35	0.52661	0.49992	0.5533	0.51948	0.49353	0.54544
	-34	0.42244	0.39677	0.44811	0.41112	0.3871	0.43514			-34	0.52644	0.4997	0.55318	0.51981	0.4939	0.54571
	-33	0.42233	0.39669	0.44797	0.41079	0.38675	0.43484			-33	0.52633	0.49953	0.55312	0.52011	0.49425	0.54597
	-32	0.42221	0.3966	0.44782	0.41048	0.3864	0.43455			-32	0.52627	0.49942	0.55312	0.52041	0.49459	0.54622
	-31	0.42208	0.3965	0.44766	0.41017	0.38606	0.43428			-31	0.52628	0.49936	0.55319	0.52068	0.4949	0.54646
	-30	0.42194	0.39639	0.44749	0.40988	0.38573	0.43403			-30	0.52634	0.49935	0.55333	0.52094	0.4952	0.54667
	-29	0.42179	0.39627	0.44731	0.4096	0.3854	0.43379			-29	0.52645	0.49939	0.55351	0.52118	0.49547	0.54688
	-28	0.42163	0.39614	0.44713	0.40933	0.38509	0.43357			-28	0.52661	0.49948	0.55375	0.5214	0.49572	0.54707
	-27	0.42146	0.396	0.44693	0.40908	0.38479	0.43338			-27	0.52682	0.4996	0.55404	0.5216	0.49594	0.54725
	-26	0.42129	0.39584	0.44673	0.40885	0.3845	0.4332			-26	0.52706	0.49976	0.55436	0.52177	0.49614	0.54741
	-25	0.4211	0.39569	0.44652	0.40863	0.38422	0.43304			-25	0.52733	0.49996	0.55471	0.52193	0.49631	0.54756
	-24	0.42091	0.39552	0.44631	0.40843	0.38396	0.4329			-24	0.52762	0.50017	0.55508	0.52207	0.49645	0.54769
	-23	0.42072	0.39535	0.44608	0.40825	0.38372	0.43278			-23	0.52793	0.5004	0.55546	0.52218	0.49656	0.5478
	-22	0.42052	0.39517	0.44586	0.40808	0.38348	0.43268			-22	0.52824	0.50064	0.55584	0.52227	0.49664	0.5479
	-21	0.42031	0.39499	0.44563	0.40793	0.38327	0.4326			-21	0.52854	0.50088	0.55621	0.52233	0.49668	0.54797
	-20	0.42011	0.39481	0.4454	0.4078	0.38307	0.43254			-20	0.52884	0.50111	0.55656	0.52236	0.4967	0.54802
	-19	0.4199	0.39463	0.44517	0.40769	0.38289	0.43249			-19	0.52912	0.50134	0.5569	0.52236	0.49667	0.54805
	-18	0.4197	0.39446	0.44494	0.40759	0.38272	0.43246			-18	0.52937	0.50154	0.5572	0.52233	0.49661	0.54805
	-17	0.4195	0.39428	0.44472	0.40751	0.38257	0.43245			-17	0.52959	0.50173	0.55746	0.52227	0.49652	0.54802
	-16	0.4193	0.39411	0.44449	0.40745	0.38244	0.43246			-16	0.52978	0.50188	0.55768	0.52217	0.49638	0.54796
	-15	0.41911	0.39395	0.44427	0.40739	0.38231	0.43247			-15	0.52993	0.50201	0.55785	0.52203	0.4962	0.54786
	-14	0.41893	0.3938	0.44406	0.40735	0.38221	0.43249			-14	0.53004	0.5021	0.55798	0.52186	0.49599	0.54772
	-13	0.41875	0.39365	0.44386	0.40732	0.38211	0.43253			-13	0.53011	0.50216	0.55806	0.52165	0.49574	0.54756
	-12	0.41859	0.39352	0.44366	0.40729	0.38202	0.43256			-12	0.53013	0.50218	0.55808	0.5214	0.49545	0.54735
	-11	0.41844	0.3934	0.44347	0.40728	0.38195	0.43261			-11	0.53011	0.50217	0.55806	0.52111	0.49512	0.5471
	-10	0.41829	0.39329	0.4433	0.40727	0.38188	0.43265			-10	0.53005	0.50212	0.55799	0.52078	0.49476	0.54681
	-9	0.41816	0.39319	0.44313	0.40726	0.38182	0.4327			-9	0.52996	0.50204	0.55788	0.52042	0.49436	0.54648
	-8	0.41805	0.39311	0.44298	0.40725	0.38176	0.43274			-8	0.52982	0.50192	0.55773	0.52002	0.49393	0.54611
	-7	0.41794	0.39305	0.44284	0.40725	0.38171	0.43278			-7	0.52966	0.50178	0.55754	0.51959	0.49348	0.5457
	-6	0.41786	0.393	0.44271	0.40724	0.38166	0.43281			-6	0.52947	0.50162	0.55733	0.51913	0.493	0.54527
	-5	0.41778	0.39296	0.4426	0.40723	0.38162	0.43284			-5	0.52926	0.50143	0.55709	0.51865	0.4925	0.5448
	-4	0.41773	0.39295	0.4425	0.40721	0.38157	0.43285			-4	0.52903	0.50123	0.55683	0.51814	0.49198	0.54431
	-3	0.41769	0.39295	0.44242	0.40719	0.38152	0.43285			-3	0.52879	0.50102	0.55657	0.51762	0.49145	0.5438
	-2	0.41766	0.39296	0.44236	0.40716	0.38146	0.43285			-2	0.52855	0.5008	0.5563	0.51709	0.4909	0.54328
	-1	0.41765	0.393	0.44231	0.40712	0.38141	0.43283			-1	0.5283	0.50058	0.55602	0.51655	0.49036	0.54275
	0	0.41767	0.39305	0.44228	0.40707	0.38135	0.43279			0	0.52806	0.50036	0.55575	0.51602	0.48981	0.54223
	1	0.41769	0.39312	0.44227	0.40701	0.38128	0.43274			1	0.52782	0.50014	0.55549	0.51549	0.48927	0.54171
	2	0.41774	0.3932	0.44228	0.40695	0.38121	0.43268			2	0.52759	0.49994	0.55524	0.51497	0.48873	0.54121
	3	0.4178	0.3933	0.4423	0.40687	0.38114	0.43261			3	0.52737	0.49974	0.55501	0.51448	0.48821	0.54074
	4	0.41789	0.39342	0.44235	0.40679	0.38105	0.43252			4	0.52717	0.49955	0.55479	0.514	0.4877	0.5403
	5	0.41798	0.39355	0.44242	0.40669	0.38097	0.43242			5	0.52698	0.49938	0.55459	0.51356	0.48722	0.5399
	6	0.4181	0.3937	0.4425	0.40659	0.38087	0.43231			6	0.52681	0.49922	0.5544	0.51316	0.48677	0.53955
	7	0.41823	0.39385	0.44261	0.40648	0.38077	0.43219			7	0.52665	0.49907	0.55423	0.51279	0.48634	0.53924
	8	0.41838	0.39402	0.44274	0.40636	0.38066	0.43205			8	0.52651	0.49893	0.55408	0.51248	0.48596	0.539
	9	0.41854	0.3942	0.44289	0.40623	0.38054	0.43191			9	0.52637	0.49881	0.55394	0.51221	0.48561	0.53881
	10	0.41872	0.39438	0.44305	0.40609	0.38042	0.43176			10	0.52625	0.49869	0.55381	0.512	0.48531	0.5387
	11	0.4189	0.39457	0.44324	0.40595	0.38029	0.43161			11	0.52614	0.49857	0.5537	0.51185	0.48505	0.53864
	12	0.4191	0.39476	0.44344	0.4058	0.38015	0.43144			12	0.52603	0.49846	0.55359	0.51175	0.48484	0.53866
	13	0.41931	0.39495	0.44366	0.40564	0.38001	0.43127			13	0.52592	0.49835	0.55349	0.51172	0.48469	0.53875
	14	0.41952	0.39514	0.44389	0.40548	0.37986	0.4311			14	0.52581	0.49823	0.55339	0.51175	0.48459	0.53891
	15	0.41973	0.39533	0.44414	0.40531	0.3797	0.43092			15	0.5257	0.49811	0.5533	0.51184	0.48454	0.53913
	16	0.41995	0.39551	0.44439	0.40513	0.37954	0.43073			16	0.52559	0.49797	0.5532	0.51199	0.48456	0.53942
	17	0.42017	0.39568	0.44465	0.40495	0.37937	0.43054			17	0.52546	0.49783	0.5531	0.5122	0.48463	0.53978
	18	0.42038	0.39584	0.44491	0.40477	0.37919	0.43035			18	0.52533	0.49768	0.55299	0.51247	0.48476	0.54019
	19	0.42058	0.39599	0.44518	0.40458	0.37901	0.43015			19	0.52519	0.49751	0.55288	0.5128	0.48494	0.54066
	20	0.42078	0.39612	0.44544	0.40438	0.37881	0.42995			20	0.52504	0.49733	0.55276	0.51318	0.48518	0.54118
	21	0.42096	0.39623	0.4457	0.40418	0.37861	0.42975			21	0.52489	0.49714	0.55264	0.51361	0.48548	0.54175
	22	0.42113	0.39633	0.44594	0.40397	0.37841	0.42954			22	0.52472	0.49693	0.5525	0.51409	0.48583	0.54236
	23	0.42129	0.3964	0.44617	0.40376	0.37819	0.42932			23	0.52454	0.49672	0.55237	0.51461	0.48622	0.54301
	24	0.42142	0.39645	0.44639	0.40354	0.37797	0.4291			24	0.52437	0.49651	0.55223	0.51517	0.48666	0.54369
	25	0.42153	0.39647	0.44658	0.40331	0.37774	0.42888			25	0.52419	0.49629	0.55208	0.51577	0.48714	0.5444
	26	0.42161	0.39648	0.44675	0.40307	0.3775	0.42865			26	0.52401	0.49607	0.55194	0.51639	0.48766	0.54513
	27	0.42167	0.39645	0.44689	0.40283	0.37725	0.42841			27	0.52383	0.49586	0.5518	0.51704	0.48821	0.54588
	28	0.4217	0.3964	0.447	0.40258	0.377	0.42816			28	0.52367	0.49567	0.55167	0.51772	0.48879	0.54664
	29	0.4217	0.39632	0.44707	0.40232	0.37673	0.4279			29	0.52352	0.49549	0.55156	0.51841	0.4894	0.54741
	30	0.42166	0.39622	0.44711	0.40205	0.37646	0.42763			30	0.5234	0.49534	0.55146	0.51911	0.49004	0.54818
	31	0.4216	0.39608	0.44712	0.40177	0.37618	0.42735			31	0.5233	0.49521	0.55138	0.51982	0.49069	0.54895
	32	0.4215	0.39592	0.44708	0.40148	0.37588	0.42707			32	0.52322	0.49512	0.55132	0.52053	0.49135	0.54972
	33	0.42136	0.39573	0.447	0.40117	0.37558	0.42677			33	0.52319	0.49507	0.5513	0.52125	0.49203	0.55048
	34	0.42119	0.39551	0.44688	0.40086	0.37527	0.42645			34	0.52319	0.49507	0.55132	0.52197	0.49272	0.55122
	35	0.42098	0.39525	0.44671	0.40054	0.37495	0.42613			35	0.52324	0.49511	0.55137	0.52269	0.49341	0.55196
	36	0.42074	0.39497	0.4465	0.4002	0.37462	0.42578			36	0.52334	0.49521	0.55148	0.5234	0.49411	0.55268
	37	0.42045	0.39466	0.44624	0.39985	0.37427	0.42542			37	0.5235	0.49536	0.55164	0.5241	0.49482	0.55338
	38	0.42013	0.39432	0.44593	0.39948	0.37391	0.42505			38	0.52371	0.49558	0.55185	0.52479	0.49552	0.55407
	39	0.41976	0.39394	0.44558	0.3991	0.37354	0.42465			39	0.52399	0.49586	0.55212	0.52548	0.49623	0.55474
	40	0.41936	0.39353	0.44518	0.3987	0.37315	0.42424			40	0.52433	0.4962	0.55245	0.52616	0.49693	0.55539
	41	0.41891	0.39309	0.44473	0.39827	0.37275	0.4238			41	0.52473	0.49661	0.55285	0.52683	0.49764	0.55602
	42	0.41842	0.39261	0.44423	0.39783	0.37232	0.42335			42	0.5252	0.49708	0.55332	0.5275	0.49836	0.55664
	43	0.41789	0.39209	0.44368	0.39737	0.37188	0.42286			43	0.52574	0.49762	0.55386	0.52816	0.49907	0.55725
	44	0.41731	0.39153	0.44308	0.39688	0.37141	0.42235			44	0.52635	0.49823	0.55447	0.52881	0.49979	0.55784
	45	0.41669	0.39094	0.44244	0.39637	0.37093	0.42182			45	0.52702	0.49891	0.55514	0.52947	0.50051	0.55842
	46	0.41602	0.39031	0.44174	0.39584	0.37042	0.42125			46	0.52777	0.49965	0.55589	0.53012	0.50125	0.559
	47	0.41531	0.38963	0.44099	0.39527	0.36988	0.42066			47	0.52858	0.50045	0.55671	0.53079	0.50199	0.55958
	48	0.41455	0.38891	0.4402	0.39467	0.36931	0.42003			48	0.52946	0.50132	0.5576	0.53146	0.50275	0.56017
	49	0.41375	0.38815	0.43935	0.39405	0.36872	0.41937			49	0.5304	0.50225	0.55855	0.53214	0.50352	0.56076
	50	0.4129	0.38734	0.43846	0.39339	0.3681	0.41868			50	0.5314	0.50324	0.55956	0.53284	0.50432	0.56137
	51	0.41201	0.3865	0.43752	0.3927	0.36745	0.41796			51	0.53246	0.50429	0.56064	0.53356	0.50513	0.56199
	52	0.41107	0.3856	0.43654	0.39198	0.36676	0.4172			52	0.53358	0.5054	0.56177	0.53431	0.50597	0.56265
	53	0.41009	0.38467	0.43551	0.39123	0.36605	0.41641			53	0.53476	0.50656	0.56296	0.53508	0.50684	0.56333
	54	0.40907	0.38369	0.43444	0.39045	0.36531	0.41558			54	0.53598	0.50777	0.5642	0.53589	0.50774	0.56404
	55	0.408	0.38268	0.43333	0.38964	0.36454	0.41473			55	0.53726	0.50903	0.56549	0.53674	0.50868	0.5648
	56	0.4069	0.38162	0.43218	0.3888	0.36375	0.41385			56	0.53858	0.51034	0.56682	0.53762	0.50965	0.5656
	57	0.40577	0.38054	0.431	0.38794	0.36293	0.41295			57	0.53994	0.51169	0.56819	0.53856	0.51066	0.56645
	58	0.4046	0.37942	0.42979	0.38706	0.36209	0.41202			58	0.54135	0.51309	0.5696	0.53954	0.51172	0.56736
	59	0.40341	0.37827	0.42855	0.38616	0.36124	0.41108			59	0.54279	0.51452	0.57105	0.54057	0.51283	0.56832
	60	0.4022	0.37711	0.42729	0.38525	0.36037	0.41012			60	0.54426	0.516	0.57253	0.54166	0.51398	0.56935
	61	0.40097	0.37592	0.42601	0.38432	0.35949	0.40916			61	0.54577	0.51751	0.57403	0.54281	0.51518	0.57043
	62	0.39973	0.37473	0.42473	0.3834	0.35861	0.40819			62	0.5473	0.51904	0.57556	0.54401	0.51644	0.57159
	63	0.39848	0.37352	0.42343	0.38248	0.35773	0.40723			63	0.54886	0.52061	0.57711	0.54528	0.51775	0.5728
	64	0.39723	0.37232	0.42214	0.38157	0.35686	0.40628			64	0.55044	0.5222	0.57869	0.5466	0.51911	0.57409
	65	0.396	0.37113	0.42086	0.38067	0.356	0.40534			65	0.55204	0.52381	0.58027	0.54798	0.52052	0.57543
	66	0.39477	0.36995	0.41959	0.37979	0.35516	0.40443			66	0.55365	0.52544	0.58187	0.54941	0.52198	0.57684
	67	0.39357	0.3688	0.41835	0.37895	0.35435	0.40354			67	0.55528	0.52708	0.58348	0.5509	0.52348	0.57831
	68	0.3924	0.36767	0.41713	0.37813	0.35357	0.4027			68	0.55691	0.52872	0.5851	0.55243	0.52503	0.57983
	69	0.39127	0.36658	0.41596	0.37736	0.35283	0.4019			69	0.55855	0.53038	0.58672	0.55401	0.52662	0.5814
	70	0.39018	0.36553	0.41482	0.37664	0.35213	0.40115			70	0.56018	0.53203	0.58833	0.55563	0.52823	0.58302
	71	0.38914	0.36453	0.41374	0.37597	0.35149	0.40046			71	0.5618	0.53367	0.58994	0.55728	0.52987	0.58468
	72	0.38815	0.36359	0.41272	0.37536	0.3509	0.39983			72	0.56342	0.5353	0.59154	0.55895	0.53153	0.58637
	73	0.38723	0.3627	0.41176	0.37482	0.35037	0.39927			73	0.56502	0.53692	0.59312	0.56064	0.5332	0.58808
	74	0.38638	0.36189	0.41087	0.37435	0.3499	0.39879			74	0.5666	0.53851	0.5947	0.56234	0.53487	0.58981
	75	0.3856	0.36114	0.41006	0.37394	0.34951	0.39838			75	0.56816	0.54008	0.59624	0.56404	0.53652	0.59155
	76	0.38489	0.36046	0.40933	0.37362	0.34919	0.39805			76	0.56969	0.54161	0.59776	0.56572	0.53816	0.59328
	77	0.38427	0.35986	0.40868	0.37337	0.34894	0.39781			77	0.57118	0.5431	0.59926	0.56739	0.53977	0.59501
	78	0.38373	0.35934	0.40812	0.37321	0.34877	0.39765			78	0.57263	0.54455	0.60071	0.56903	0.54134	0.59671
	79	0.38327	0.3589	0.40765	0.37313	0.34868	0.39758			79	0.57405	0.54596	0.60214	0.57062	0.54286	0.59839
	80	0.3829	0.35854	0.40727	0.37313	0.34866	0.39759			80	0.57541	0.54731	0.60352	0.57217	0.54433	0.60002
	81	0.38262	0.35825	0.40698	0.37321	0.34873	0.39769			81	0.57673	0.54861	0.60486	0.57367	0.54572	0.60161
	82	0.38241	0.35805	0.40678	0.37337	0.34887	0.39787			82	0.57801	0.54985	0.60616	0.5751	0.54705	0.60314
	83	0.38229	0.35792	0.40667	0.37361	0.34909	0.39813			83	0.57923	0.55104	0.60741	0.57646	0.5483	0.60461
	84	0.38225	0.35786	0.40664	0.37392	0.34937	0.39846			84	0.5804	0.55217	0.60862	0.57774	0.54946	0.60601
	85	0.38228	0.35787	0.40669	0.3743	0.34973	0.39887			85	0.58152	0.55325	0.60979	0.57894	0.55054	0.60733
	86	0.38238	0.35794	0.40682	0.37475	0.35015	0.39935			86	0.58259	0.55427	0.61091	0.58006	0.55154	0.60858
	87	0.38255	0.35808	0.40702	0.37526	0.35063	0.39989			87	0.58362	0.55525	0.61199	0.58109	0.55244	0.60974
	88	0.38277	0.35826	0.40728	0.37582	0.35116	0.40048			88	0.58461	0.55619	0.61303	0.58205	0.55327	0.61082
	89	0.38305	0.35849	0.4076	0.37643	0.35174	0.40112			89	0.58556	0.55709	0.61403	0.58292	0.55401	0.61182
	90	0.38337	0.35877	0.40797	0.37709	0.35237	0.40181			90	0.58649	0.55796	0.61501	0.58371	0.55468	0.61273
	91	0.38372	0.35907	0.40838	0.37778	0.35303	0.40254			91	0.58739	0.55882	0.61596	0.58443	0.55528	0.61357
	92	0.38411	0.35941	0.40882	0.37851	0.35372	0.40329			92	0.58828	0.55966	0.6169	0.58508	0.55583	0.61434
	93	0.38453	0.35976	0.40929	0.37925	0.35444	0.40407			93	0.58916	0.5605	0.61782	0.58568	0.55632	0.61504
	94	0.38495	0.36013	0.40978	0.38002	0.35517	0.40486			94	0.59005	0.56136	0.61875	0.58623	0.55678	0.61569
	95	0.38539	0.36051	0.41027	0.38079	0.35592	0.40567			95	0.59096	0.56224	0.61968	0.58675	0.55722	0.61629
	96	0.38583	0.36089	0.41077	0.38157	0.35667	0.40648			96	0.59189	0.56314	0.62064	0.58725	0.55764	0.61685
	97	0.38626	0.36126	0.41126	0.38235	0.35741	0.40729			97	0.59285	0.5641	0.62161	0.58774	0.55807	0.6174
	98	0.38668	0.36162	0.41174	0.38312	0.35815	0.40809			98	0.59386	0.5651	0.62263	0.58823	0.55852	0.61794
	99	0.38708	0.36197	0.4122	0.38387	0.35887	0.40888			99	0.59493	0.56617	0.62369	0.58874	0.559	0.61849
	100	0.38746	0.3623	0.41263	0.38461	0.35958	0.40964			100	0.59606	0.56731	0.62481	0.58928	0.55952	0.61905
	101	0.38782	0.3626	0.41303	0.38533	0.36027	0.41039			101	0.59726	0.56853	0.62599	0.58988	0.5601	0.61966
	102	0.38815	0.36288	0.41341	0.38602	0.36092	0.41111			102	0.59855	0.56984	0.62725	0.59053	0.56075	0.62031
	103	0.38844	0.36314	0.41374	0.38668	0.36155	0.4118			103	0.59991	0.57125	0.62858	0.59125	0.56148	0.62103
	104	0.3887	0.36336	0.41404	0.3873	0.36214	0.41246			104	0.60138	0.57275	0.63	0.59206	0.5623	0.62182
	105	0.38892	0.36355	0.41429	0.38789	0.3627	0.41308			105	0.60293	0.57435	0.63151	0.59297	0.56323	0.62271
	106	0.3891	0.3637	0.41451	0.38845	0.36323	0.41367			106	0.60459	0.57605	0.63312	0.59398	0.56427	0.62369
	107	0.38925	0.36383	0.41468	0.38897	0.36371	0.41422			107	0.60634	0.57786	0.63482	0.5951	0.56542	0.62478
	108	0.38937	0.36392	0.41481	0.38944	0.36416	0.41473			108	0.60819	0.57976	0.63662	0.59634	0.56669	0.62599
	109	0.38945	0.36398	0.41491	0.38989	0.36457	0.4152			109	0.61014	0.58177	0.63852	0.5977	0.56807	0.62733
	110	0.38949	0.36402	0.41496	0.39029	0.36494	0.41564			110	0.61219	0.58386	0.64051	0.59918	0.56958	0.62878
	111	0.38951	0.36403	0.41499	0.39065	0.36527	0.41604			111	0.61432	0.58605	0.6426	0.60079	0.57121	0.63037
	112	0.3895	0.36402	0.41498	0.39099	0.36557	0.4164			112	0.61654	0.58832	0.64476	0.60251	0.57295	0.63208
	113	0.38947	0.36398	0.41495	0.39128	0.36584	0.41673			113	0.61883	0.59065	0.64701	0.60436	0.5748	0.63391
	114	0.38941	0.36393	0.4149	0.39155	0.36607	0.41703			114	0.6212	0.59306	0.64934	0.6063	0.57674	0.63586
	115	0.38935	0.36387	0.41482	0.39179	0.36628	0.4173			115	0.62362	0.59552	0.65172	0.60835	0.57878	0.63793
	116	0.38927	0.36379	0.41474	0.392	0.36646	0.41754			116	0.62609	0.59802	0.65417	0.61049	0.5809	0.64009
	117	0.38918	0.36372	0.41464	0.39219	0.36662	0.41776			117	0.62861	0.60056	0.65666	0.61272	0.58308	0.64235
	118	0.38909	0.36363	0.41454	0.39235	0.36676	0.41795			118	0.63115	0.60311	0.65919	0.615	0.58532	0.64468
	119	0.389	0.36355	0.41444	0.3925	0.36688	0.41813			119	0.63371	0.60568	0.66174	0.61734	0.5876	0.64708
	120	0.38891	0.36348	0.41434	0.39264	0.36698	0.4183			120	0.63628	0.60825	0.66431	0.61972	0.5899	0.64953
	121	0.38883	0.36342	0.41425	0.39276	0.36708	0.41845			121	0.63885	0.61081	0.66689	0.62212	0.59222	0.65202
	122	0.38877	0.36336	0.41417	0.39288	0.36717	0.41859			122	0.64141	0.61334	0.66947	0.62452	0.59453	0.65452
	123	0.38872	0.36333	0.41411	0.39299	0.36725	0.41873			123	0.64394	0.61584	0.67203	0.62692	0.59681	0.65703
	124	0.38869	0.36331	0.41406	0.39309	0.36733	0.41886			124	0.64644	0.6183	0.67457	0.62929	0.59907	0.65951
	125	0.38868	0.36332	0.41404	0.3932	0.36741	0.41899			125	0.64889	0.62071	0.67708	0.63161	0.60127	0.66196
	126	0.3887	0.36335	0.41405	0.39331	0.36749	0.41913			126	0.6513	0.62306	0.67954	0.63388	0.60341	0.66435
	127	0.38874	0.3634	0.41408	0.39342	0.36758	0.41926			127	0.65365	0.62534	0.68196	0.63608	0.60548	0.66668
	128	0.38881	0.36349	0.41414	0.39354	0.36767	0.4194			128	0.65594	0.62755	0.68433	0.63819	0.60746	0.66892
	129	0.38892	0.3636	0.41423	0.39366	0.36777	0.41955			129	0.65815	0.62968	0.68663	0.6402	0.60934	0.67106
	130	0.38906	0.36375	0.41436	0.39379	0.36788	0.4197			130	0.66029	0.63172	0.68886	0.6421	0.61112	0.67309
	131	0.38923	0.36393	0.41452	0.39393	0.368	0.41986			131	0.66234	0.63367	0.69102	0.64388	0.61278	0.67498
	132	0.38943	0.36414	0.41471	0.39408	0.36813	0.42003			132	0.66431	0.63552	0.6931	0.64553	0.61432	0.67674
	133	0.38967	0.36439	0.41494	0.39424	0.36827	0.42021			133	0.66619	0.63728	0.6951	0.64704	0.61574	0.67835
	134	0.38993	0.36467	0.4152	0.39441	0.36842	0.42039			134	0.66798	0.63895	0.69702	0.64841	0.61702	0.6798
	135	0.39024	0.36498	0.41549	0.39459	0.36859	0.42059			135	0.66968	0.64051	0.69885	0.64963	0.61817	0.6811
	136	0.39057	0.36533	0.41582	0.39477	0.36876	0.42078			136	0.67128	0.64198	0.70059	0.6507	0.61918	0.68222
	137	0.39094	0.3657	0.41617	0.39497	0.36895	0.42099			137	0.67279	0.64335	0.70224	0.65161	0.62005	0.68318
	138	0.39133	0.36611	0.41656	0.39518	0.36915	0.4212			138	0.67421	0.64462	0.7038	0.65238	0.62079	0.68396
	139	0.39176	0.36654	0.41697	0.39539	0.36936	0.42142			139	0.67554	0.64579	0.70528	0.65299	0.6214	0.68458
	140	0.3922	0.367	0.41741	0.39561	0.36958	0.42164			140	0.67677	0.64688	0.70667	0.65345	0.62187	0.68503
	141	0.39268	0.36748	0.41787	0.39583	0.3698	0.42187			141	0.67793	0.64788	0.70797	0.65377	0.62221	0.68532
	142	0.39317	0.36799	0.41836	0.39606	0.37004	0.42209			142	0.67899	0.64879	0.7092	0.65394	0.62243	0.68545
	143	0.39369	0.36852	0.41886	0.3963	0.37027	0.42232			143	0.67998	0.64962	0.71034	0.65398	0.62253	0.68543
	144	0.39422	0.36906	0.41938	0.39653	0.37052	0.42255			144	0.6809	0.65038	0.71142	0.65389	0.62251	0.68528
	145	0.39477	0.36962	0.41992	0.39677	0.37076	0.42278			145	0.68175	0.65107	0.71242	0.65369	0.62239	0.68499
	146	0.39533	0.3702	0.42047	0.39701	0.37101	0.42301			146	0.68253	0.6517	0.71336	0.65337	0.62217	0.68457
	147	0.39591	0.37079	0.42103	0.39724	0.37125	0.42323			147	0.68326	0.65227	0.71425	0.65295	0.62185	0.68405
	148	0.3965	0.37139	0.4216	0.39748	0.37149	0.42346			148	0.68394	0.65279	0.71508	0.65244	0.62145	0.68342
	149	0.39709	0.372	0.42218	0.39771	0.37173	0.42368			149	0.68457	0.65327	0.71587	0.65184	0.62097	0.68271
	150	0.39769	0.37261	0.42277	0.39793	0.37197	0.4239			150	0.68516	0.6537	0.71662	0.65117	0.62042	0.68191
	151	0.39831	0.37324	0.42337	0.39816	0.3722	0.42411			151	0.68572	0.6541	0.71733	0.65043	0.61981	0.68105
	152	0.39892	0.37387	0.42398	0.39837	0.37242	0.42432			152	0.68625	0.65448	0.71802	0.64964	0.61914	0.68013
	153	0.39955	0.3745	0.42459	0.39859	0.37264	0.42453			153	0.68676	0.65484	0.71869	0.6488	0.61842	0.67917
	154	0.40018	0.37514	0.42522	0.39879	0.37285	0.42474			154	0.68726	0.65519	0.71934	0.64792	0.61766	0.67817
	155	0.40081	0.37578	0.42584	0.399	0.37305	0.42494			155	0.68775	0.65552	0.71999	0.647	0.61687	0.67714
	156	0.40146	0.37643	0.42648	0.3992	0.37325	0.42514			156	0.68824	0.65585	0.72063	0.64607	0.61604	0.67609
	157	0.4021	0.37708	0.42713	0.39939	0.37344	0.42535			157	0.68872	0.65618	0.72127	0.64511	0.61519	0.67503
	158	0.40276	0.37773	0.42779	0.39958	0.37362	0.42555			158	0.68921	0.65651	0.72191	0.64415	0.61432	0.67397
	159	0.40342	0.37839	0.42845	0.39977	0.3738	0.42575			159	0.6897	0.65684	0.72256	0.64317	0.61344	0.67291
	160	0.40409	0.37906	0.42913	0.39996	0.37397	0.42596			160	0.6902	0.65718	0.72322	0.6422	0.61253	0.67186
	161	0.40477	0.37972	0.42982	0.40016	0.37414	0.42617			161	0.69071	0.65753	0.72389	0.64122	0.61162	0.67082
	162	0.40546	0.3804	0.43052	0.40035	0.37432	0.42638			162	0.69123	0.65789	0.72456	0.64024	0.6107	0.66979
	163	0.40616	0.38107	0.43124	0.40055	0.37449	0.4266			163	0.69175	0.65825	0.72524	0.63927	0.60977	0.66877
	164	0.40686	0.38176	0.43196	0.40075	0.37466	0.42684			164	0.69227	0.65861	0.72592	0.6383	0.60883	0.66777
	165	0.40757	0.38244	0.4327	0.40096	0.37484	0.42708			165	0.69279	0.65898	0.72661	0.63734	0.60789	0.66678
	166	0.40829	0.38313	0.43345	0.40118	0.37503	0.42733			166	0.69331	0.65934	0.72728	0.63637	0.60693	0.66581
	167	0.40902	0.38382	0.43422	0.40141	0.37523	0.42759			167	0.69382	0.6597	0.72795	0.63541	0.60597	0.66485
	168	0.40975	0.38452	0.43499	0.40165	0.37543	0.42787			168	0.69432	0.66004	0.7286	0.63444	0.605	0.66389
	169	0.41049	0.38521	0.43576	0.40191	0.37565	0.42816			169	0.6948	0.66037	0.72923	0.63348	0.60401	0.66294
	170	0.41123	0.38591	0.43655	0.40217	0.37588	0.42847			170	0.69525	0.66067	0.72982	0.6325	0.60302	0.66199
	171	0.41197	0.3866	0.43733	0.40246	0.37613	0.42879			171	0.69566	0.66095	0.73038	0.63152	0.60201	0.66103
	172	0.4127	0.38729	0.43812	0.40276	0.37639	0.42913			172	0.69604	0.66119	0.73088	0.63053	0.60098	0.66007
	173	0.41344	0.38797	0.4389	0.40307	0.37666	0.42948			173	0.69636	0.66139	0.73134	0.62952	0.59993	0.6591
	174	0.41416	0.38865	0.43968	0.40339	0.37695	0.42984			174	0.69664	0.66155	0.73173	0.62849	0.59886	0.65812
	175	0.41488	0.38932	0.44045	0.40373	0.37725	0.43021			175	0.69685	0.66166	0.73205	0.62744	0.59777	0.65711
	176	0.41559	0.38998	0.4412	0.40408	0.37756	0.4306			176	0.697	0.66171	0.73229	0.62637	0.59666	0.65608
	177	0.41629	0.39063	0.44195	0.40444	0.37789	0.43099			177	0.69708	0.6617	0.73245	0.62528	0.59552	0.65503
	178	0.41697	0.39126	0.44268	0.4048	0.37822	0.43139			178	0.69708	0.66164	0.73253	0.62416	0.59435	0.65396
	179	0.41763	0.39187	0.44339	0.40517	0.37856	0.43179			179	0.69701	0.6615	0.73251	0.62301	0.59316	0.65285
	180	0.41828	0.39248	0.44408	0.40554	0.37891	0.43218			180	0.69685	0.6613	0.7324	0.62183	0.59195	0.65172
	181	0.4189	0.39306	0.44474	0.40591	0.37925	0.43257			181	0.69662	0.66104	0.7322	0.62063	0.5907	0.65056
	182	0.41951	0.39362	0.44539	0.40627	0.3796	0.43295			182	0.69631	0.66071	0.7319	0.6194	0.58944	0.64937
	183	0.42009	0.39417	0.44601	0.40663	0.37993	0.43332			183	0.69591	0.66032	0.73151	0.61815	0.58815	0.64815
	184	0.42065	0.39469	0.44661	0.40697	0.38026	0.43367			184	0.69545	0.65987	0.73103	0.61688	0.58685	0.64691
	185	0.42119	0.3952	0.44718	0.40729	0.38057	0.434			185	0.69491	0.65936	0.73046	0.61558	0.58553	0.64564
	186	0.42171	0.39568	0.44773	0.40759	0.38087	0.43431			186	0.6943	0.65879	0.72981	0.61427	0.58419	0.64436
	187	0.4222	0.39615	0.44826	0.40787	0.38114	0.43459			187	0.69363	0.65818	0.72908	0.61294	0.58284	0.64305
	188	0.42268	0.3966	0.44876	0.40811	0.38139	0.43483			188	0.69291	0.65753	0.72829	0.6116	0.58148	0.64173
	189	0.42314	0.39703	0.44924	0.40833	0.38162	0.43504			189	0.69214	0.65684	0.72744	0.61026	0.58012	0.64039
	190	0.42358	0.39744	0.44971	0.40851	0.38181	0.43522			190	0.69133	0.65612	0.72654	0.6089	0.57875	0.63905
	191	0.424	0.39784	0.45016	0.40866	0.38197	0.43535			191	0.69049	0.65538	0.7256	0.60755	0.57739	0.63771
	192	0.42441	0.39822	0.45059	0.40877	0.38209	0.43544			192	0.68962	0.65463	0.72462	0.6062	0.57604	0.63636
	193	0.4248	0.39859	0.45101	0.40884	0.38218	0.4355			193	0.68874	0.65386	0.72363	0.60485	0.57469	0.63502
	194	0.42519	0.39895	0.45142	0.40887	0.38223	0.4355			194	0.68785	0.65309	0.72261	0.60352	0.57335	0.63368
	195	0.42556	0.3993	0.45183	0.40886	0.38225	0.43547			195	0.68696	0.65233	0.7216	0.60219	0.57203	0.63235
	196	0.42593	0.39964	0.45222	0.40881	0.38222	0.43539			196	0.68608	0.65157	0.72059	0.60088	0.57072	0.63104
	197	0.4263	0.39998	0.45261	0.40872	0.38216	0.43527			197	0.68521	0.65083	0.71959	0.59959	0.56944	0.62974
	198	0.42665	0.40031	0.453	0.40859	0.38206	0.43512			198	0.68436	0.65011	0.71861	0.59832	0.56817	0.62846
	199	0.42701	0.40063	0.45339	0.40842	0.38192	0.43492			199	0.68353	0.6494	0.71765	0.59707	0.56692	0.62721
	200	0.42737	0.40096	0.45377	0.40822	0.38175	0.43469			200	0.68272	0.64872	0.71672	0.59584	0.5657	0.62598
	201	0.42772	0.40128	0.45416	0.40799	0.38155	0.43443			201	0.68194	0.64805	0.71582	0.59465	0.56451	0.62478
	202	0.42807	0.4016	0.45454	0.40773	0.38132	0.43414			202	0.68118	0.64741	0.71496	0.59347	0.56333	0.62361
	203	0.42843	0.40193	0.45493	0.40744	0.38106	0.43383			203	0.68045	0.64678	0.71412	0.59233	0.56218	0.62248
	204	0.42878	0.40225	0.45532	0.40714	0.38078	0.4335			204	0.67974	0.64617	0.71332	0.59122	0.56106	0.62137
	205	0.42914	0.40258	0.4557	0.40681	0.38048	0.43315			205	0.67906	0.64557	0.71255	0.59013	0.55996	0.6203
	206	0.4295	0.40291	0.45609	0.40648	0.38016	0.43279			206	0.67839	0.64498	0.7118	0.58908	0.55889	0.61927
	207	0.42986	0.40325	0.45648	0.40613	0.37983	0.43242			207	0.67774	0.6444	0.71108	0.58805	0.55784	0.61827
	208	0.43022	0.40358	0.45687	0.40578	0.37949	0.43206			208	0.67709	0.64381	0.71038	0.58706	0.55681	0.61731
	209	0.43059	0.40392	0.45725	0.40542	0.37915	0.43169			209	0.67645	0.64321	0.7097	0.5861	0.55581	0.61638
	210	0.43095	0.40427	0.45764	0.40507	0.37881	0.43133			210	0.67581	0.64259	0.70902	0.58516	0.55483	0.61549
	211	0.43132	0.40461	0.45802	0.40473	0.37848	0.43099			211	0.67515	0.64195	0.70835	0.58426	0.55388	0.61465
	212	0.43168	0.40497	0.4584	0.4044	0.37815	0.43065			212	0.67449	0.64129	0.70768	0.58339	0.55294	0.61384
	213	0.43205	0.40532	0.45877	0.40408	0.37783	0.43034			213	0.6738	0.64059	0.707	0.58255	0.55203	0.61306
	214	0.43241	0.40568	0.45915	0.40379	0.37752	0.43005			214	0.67308	0.63986	0.70631	0.58173	0.55114	0.61232
	215	0.43278	0.40605	0.45952	0.40351	0.37724	0.42978			215	0.67234	0.63908	0.70559	0.58094	0.55027	0.61161
	216	0.43315	0.40642	0.45988	0.40326	0.37698	0.42954			216	0.67156	0.63826	0.70486	0.58017	0.54942	0.61093
	217	0.43352	0.40679	0.46025	0.40304	0.37674	0.42934			217	0.67074	0.63738	0.7041	0.57943	0.54859	0.61028
	218	0.43389	0.40717	0.46061	0.40284	0.37652	0.42916			218	0.66988	0.63645	0.70331	0.57871	0.54778	0.60965
	219	0.43426	0.40755	0.46098	0.40268	0.37634	0.42902			219	0.66898	0.63547	0.70249	0.57801	0.54698	0.60905
	220	0.43464	0.40794	0.46135	0.40254	0.37618	0.42891			220	0.66803	0.63443	0.70163	0.57733	0.5462	0.60846
	221	0.43503	0.40834	0.46171	0.40244	0.37606	0.42883			221	0.66704	0.63334	0.70074	0.57666	0.54543	0.60789
	222	0.43542	0.40875	0.46209	0.40238	0.37597	0.42878			222	0.666	0.6322	0.69981	0.576	0.54467	0.60733
	223	0.43581	0.40916	0.46247	0.40234	0.3759	0.42877			223	0.66493	0.63101	0.69885	0.57534	0.54392	0.60677
	224	0.43622	0.40958	0.46286	0.40233	0.37587	0.42879			224	0.66382	0.62977	0.69786	0.57469	0.54317	0.6062
	225	0.43664	0.41002	0.46325	0.40235	0.37587	0.42883			225	0.66266	0.6285	0.69683	0.57403	0.54243	0.60563
	226	0.43707	0.41046	0.46367	0.4024	0.37589	0.4289			226	0.66149	0.62719	0.69579	0.57337	0.54169	0.60505
	227	0.43751	0.41092	0.46409	0.40247	0.37594	0.429			227	0.66028	0.62585	0.69471	0.5727	0.54095	0.60445
	228	0.43797	0.4114	0.46454	0.40256	0.37602	0.42911			228	0.65905	0.62448	0.69362	0.57201	0.54019	0.60382
	229	0.43844	0.41188	0.465	0.40267	0.37611	0.42924			229	0.65781	0.6231	0.69252	0.5713	0.53943	0.60316
	230	0.43893	0.41239	0.46547	0.4028	0.37622	0.42937			230	0.65656	0.62172	0.6914	0.57057	0.53866	0.60248
	231	0.43944	0.41291	0.46597	0.40293	0.37634	0.42952			231	0.65531	0.62033	0.69029	0.56981	0.53786	0.60175
	232	0.43997	0.41344	0.46649	0.40307	0.37647	0.42967			232	0.65405	0.61894	0.68917	0.56901	0.53705	0.60098
	233	0.44051	0.41399	0.46703	0.40321	0.37661	0.42982			233	0.65281	0.61757	0.68805	0.56818	0.53621	0.60016
	234	0.44107	0.41455	0.4676	0.40335	0.37675	0.42996			234	0.65158	0.61621	0.68694	0.56731	0.53534	0.59929
	235	0.44166	0.41513	0.46818	0.40349	0.37688	0.4301			235	0.65036	0.61488	0.68584	0.56641	0.53444	0.59837
	236	0.44225	0.41573	0.46878	0.40362	0.37701	0.43023			236	0.64917	0.61357	0.68476	0.56546	0.53351	0.5974
	237	0.44286	0.41633	0.46939	0.40373	0.37713	0.43034			237	0.648	0.6123	0.6837	0.56446	0.53255	0.59637
	238	0.44349	0.41695	0.47002	0.40384	0.37724	0.43043			238	0.64685	0.61105	0.68265	0.56342	0.53155	0.59529
	239	0.44412	0.41757	0.47067	0.40392	0.37734	0.43051			239	0.64574	0.60985	0.68162	0.56233	0.53051	0.59415
	240	0.44476	0.4182	0.47132	0.40399	0.37742	0.43056			240	0.64465	0.60869	0.68061	0.56119	0.52943	0.59295
	241	0.4454	0.41883	0.47197	0.40403	0.37748	0.43059			241	0.64359	0.60757	0.67962	0.56001	0.52831	0.5917
	242	0.44605	0.41946	0.47263	0.40406	0.37752	0.4306			242	0.64256	0.60648	0.67864	0.55878	0.52715	0.5904
	243	0.44669	0.42009	0.47328	0.40406	0.37754	0.43059			243	0.64155	0.60543	0.67767	0.5575	0.52596	0.58904
	244	0.44732	0.42071	0.47393	0.40405	0.37755	0.43055			244	0.64057	0.60442	0.67672	0.55618	0.52473	0.58764
	245	0.44794	0.42131	0.47457	0.40401	0.37753	0.43049			245	0.63961	0.60345	0.67578	0.55482	0.52346	0.58619
	246	0.44854	0.4219	0.47518	0.40396	0.3775	0.43041			246	0.63867	0.60251	0.67484	0.55342	0.52215	0.58469
	247	0.44912	0.42247	0.47578	0.40388	0.37745	0.43032			247	0.63775	0.6016	0.6739	0.55198	0.52081	0.58315
	248	0.44968	0.42302	0.47635	0.4038	0.37739	0.43021			248	0.63684	0.60072	0.67295	0.5505	0.51943	0.58157
	249	0.45021	0.42353	0.47688	0.4037	0.37732	0.43008			249	0.63593	0.59987	0.672	0.54899	0.51802	0.57995
	250	0.4507	0.42402	0.47739	0.40359	0.37724	0.42995			250	0.63503	0.59903	0.67103	0.54744	0.51658	0.5783
	251	0.45116	0.42446	0.47785	0.40348	0.37715	0.42981			251	0.63413	0.59821	0.67005	0.54586	0.51511	0.57661
	252	0.45157	0.42487	0.47827	0.40336	0.37706	0.42966			252	0.63323	0.59741	0.66905	0.54425	0.51361	0.57489
	253	0.45194	0.42524	0.47865	0.40324	0.37696	0.42952			253	0.63232	0.59662	0.66803	0.54261	0.51208	0.57314
	254	0.45227	0.42556	0.47898	0.40313	0.37687	0.42938			254	0.6314	0.59583	0.66697	0.54095	0.51053	0.57136
	255	0.45254	0.42583	0.47925	0.40301	0.37679	0.42924			255	0.63047	0.59505	0.6659	0.53926	0.50895	0.56957
	256	0.45277	0.42606	0.47948	0.40291	0.37671	0.42911			256	0.62953	0.59427	0.66479	0.53755	0.50735	0.56775
	257	0.45294	0.42623	0.47965	0.40282	0.37664	0.42899			257	0.62857	0.59349	0.66366	0.53582	0.50573	0.56591
	258	0.45307	0.42636	0.47977	0.40273	0.37658	0.42889			258	0.62761	0.59271	0.6625	0.53408	0.50409	0.56407
	259	0.45314	0.42643	0.47984	0.40266	0.37653	0.4288			259	0.62663	0.59193	0.66132	0.53233	0.50244	0.56222
	260	0.45316	0.42646	0.47986	0.40261	0.37649	0.42872			260	0.62563	0.59115	0.66011	0.53057	0.50078	0.56036
	261	0.45314	0.42644	0.47983	0.40257	0.37647	0.42866			261	0.62463	0.59037	0.65888	0.52881	0.49911	0.55851
	262	0.45306	0.42637	0.47976	0.40254	0.37647	0.42862			262	0.62362	0.58959	0.65764	0.52705	0.49743	0.55667
	263	0.45295	0.42626	0.47964	0.40254	0.37648	0.4286			263	0.6226	0.58881	0.65639	0.5253	0.49576	0.55484
	264	0.4528	0.42611	0.47948	0.40255	0.3765	0.4286			264	0.62158	0.58803	0.65513	0.52357	0.4941	0.55303
	265	0.45261	0.42593	0.47929	0.40258	0.37654	0.42861			265	0.62056	0.58726	0.65387	0.52185	0.49245	0.55125
	266	0.45239	0.42571	0.47907	0.40262	0.3766	0.42864			266	0.61954	0.58648	0.6526	0.52017	0.49083	0.54951
	267	0.45214	0.42547	0.47882	0.40268	0.37666	0.42869			267	0.61853	0.58571	0.65135	0.51852	0.48924	0.54781
	268	0.45188	0.4252	0.47856	0.40275	0.37675	0.42876			268	0.61753	0.58495	0.6501	0.51692	0.48768	0.54617
	269	0.45159	0.42491	0.47828	0.40284	0.37684	0.42884			269	0.61653	0.5842	0.64887	0.51537	0.48616	0.54459
	270	0.4513	0.42461	0.47799	0.40295	0.37695	0.42894			270	0.61555	0.58345	0.64766	0.51389	0.4847	0.54307
	271	0.451	0.42431	0.4777	0.40306	0.37707	0.42906			271	0.61458	0.58271	0.64646	0.51246	0.4833	0.54163
	272	0.4507	0.424	0.47741	0.4032	0.3772	0.42919			272	0.61363	0.58198	0.64529	0.51112	0.48197	0.54027
	273	0.45041	0.42369	0.47713	0.40334	0.37734	0.42934			273	0.6127	0.58125	0.64414	0.50986	0.48071	0.53901
	274	0.45013	0.42339	0.47686	0.4035	0.37749	0.4295			274	0.61178	0.58054	0.64301	0.50869	0.47954	0.53784
	275	0.44986	0.4231	0.47662	0.40367	0.37765	0.42968			275	0.61087	0.57983	0.64191	0.50761	0.47846	0.53677
	276	0.44961	0.42282	0.47639	0.40385	0.37782	0.42987			276	0.60998	0.57913	0.64083	0.50664	0.47747	0.53581
	277	0.44938	0.42257	0.47619	0.40404	0.378	0.43008			277	0.6091	0.57843	0.63977	0.50577	0.47658	0.53496
	278	0.44918	0.42234	0.47602	0.40425	0.37819	0.43031			278	0.60824	0.57774	0.63874	0.50501	0.4758	0.53422
	279	0.44901	0.42213	0.47588	0.40446	0.37838	0.43054			279	0.60738	0.57704	0.63773	0.50435	0.47512	0.53359
	280	0.44887	0.42196	0.47578	0.40469	0.37859	0.43079			280	0.60654	0.57635	0.63673	0.5038	0.47454	0.53307
	281	0.44876	0.42181	0.47571	0.40493	0.37879	0.43106			281	0.6057	0.57565	0.63575	0.50336	0.47406	0.53266
	282	0.44868	0.4217	0.47567	0.40517	0.379	0.43134			282	0.60486	0.57494	0.63478	0.50302	0.47369	0.53236
	283	0.44864	0.42161	0.47566	0.40542	0.37922	0.43162			283	0.60402	0.57422	0.63382	0.50278	0.47341	0.53216
	284	0.44863	0.42156	0.47569	0.40567	0.37943	0.43192			284	0.60318	0.5735	0.63287	0.50264	0.47323	0.53205
	285	0.44865	0.42154	0.47575	0.40593	0.37965	0.43222			285	0.60234	0.57276	0.63192	0.50258	0.47313	0.53204
	286	0.4487	0.42156	0.47584	0.40619	0.37986	0.43252			286	0.60149	0.572	0.63098	0.50261	0.47311	0.53211
	287	0.44877	0.4216	0.47595	0.40644	0.38006	0.43282			287	0.60064	0.57123	0.63004	0.5027	0.47316	0.53225
	288	0.44888	0.42167	0.47609	0.40669	0.38026	0.43312			288	0.59977	0.57043	0.6291	0.50286	0.47327	0.53246
	289	0.449	0.42176	0.47624	0.40692	0.38044	0.43341			289	0.59889	0.56962	0.62817	0.50307	0.47343	0.53271
	290	0.44914	0.42188	0.47641	0.40714	0.38061	0.43368			290	0.59801	0.56879	0.62722	0.50332	0.47363	0.53301
	291	0.4493	0.42201	0.47659	0.40734	0.38076	0.43393			291	0.59711	0.56794	0.62628	0.5036	0.47386	0.53333
	292	0.44947	0.42216	0.47678	0.40752	0.38088	0.43416			292	0.5962	0.56707	0.62534	0.50389	0.47411	0.53368
	293	0.44965	0.42233	0.47697	0.40767	0.38098	0.43435			293	0.59528	0.56617	0.62439	0.50419	0.47436	0.53402
	294	0.44983	0.4225	0.47716	0.40778	0.38104	0.43451			294	0.59435	0.56526	0.62344	0.50449	0.47462	0.53436
	295	0.45001	0.42268	0.47734	0.40785	0.38107	0.43463			295	0.59341	0.56433	0.62249	0.50477	0.47486	0.53468
	296	0.45019	0.42286	0.47752	0.40788	0.38106	0.4347			296	0.59246	0.56338	0.62154	0.50502	0.47507	0.53496
	297	0.45037	0.42304	0.47769	0.40786	0.381	0.43471			297	0.59151	0.56242	0.6206	0.50523	0.47525	0.53521
	298	0.45053	0.42322	0.47784	0.40779	0.3809	0.43468			298	0.59055	0.56144	0.61965	0.5054	0.47539	0.5354
	299	0.45069	0.4234	0.47798	0.40766	0.38075	0.43457			299	0.58958	0.56046	0.61871	0.5055	0.47548	0.53553
	300	0.45083	0.42357	0.4781	0.40748	0.38055	0.43441			300	0.58861	0.55946	0.61777	0.50555	0.47552	0.53558
	301	0.45097	0.42374	0.4782	0.40724	0.3803	0.43419			301	0.58765	0.55845	0.61684	0.50553	0.47549	0.53556
	302	0.45109	0.42389	0.47829	0.40695	0.38	0.43389			302	0.58668	0.55744	0.61591	0.50543	0.47539	0.53546
	303	0.4512	0.42404	0.47835	0.40659	0.37964	0.43354			303	0.58571	0.55643	0.615	0.50525	0.47522	0.53527
	304	0.45129	0.42418	0.47841	0.40618	0.37924	0.43312			304	0.58476	0.55542	0.61409	0.50499	0.47498	0.535
	305	0.45138	0.42431	0.47845	0.40571	0.37879	0.43264			305	0.58381	0.55442	0.6132	0.50465	0.47466	0.53463
	306	0.45145	0.42443	0.47847	0.40519	0.37829	0.4321			306	0.58287	0.55342	0.61232	0.50422	0.47426	0.53418
	307	0.45152	0.42454	0.47849	0.40463	0.37775	0.43151			307	0.58194	0.55243	0.61145	0.50372	0.4738	0.53364
	308	0.45158	0.42465	0.4785	0.40402	0.37717	0.43087			308	0.58103	0.55146	0.6106	0.50314	0.47325	0.53302
	309	0.45163	0.42475	0.47851	0.40338	0.37657	0.43019			309	0.58014	0.5505	0.60977	0.50248	0.47264	0.53233
	310	0.45169	0.42486	0.47852	0.40271	0.37593	0.42948			310	0.57926	0.54957	0.60895	0.50176	0.47196	0.53156
	311	0.45174	0.42496	0.47853	0.40201	0.37528	0.42874			311	0.5784	0.54865	0.60816	0.50097	0.47121	0.53073
	312	0.4518	0.42506	0.47854	0.40129	0.37461	0.42798			312	0.57757	0.54777	0.60738	0.50013	0.47041	0.52984
	313	0.45187	0.42517	0.47857	0.40057	0.37393	0.42721			313	0.57677	0.54691	0.60663	0.49923	0.46956	0.52891
	314	0.45195	0.42529	0.47862	0.39984	0.37325	0.42643			314	0.57599	0.54608	0.60591	0.4983	0.46867	0.52794
	315	0.45204	0.42541	0.47868	0.39911	0.37257	0.42566			315	0.57525	0.54529	0.6052	0.49734	0.46774	0.52695
	316	0.45215	0.42554	0.47876	0.3984	0.3719	0.4249			316	0.57454	0.54454	0.60453	0.49635	0.46677	0.52593
	317	0.45228	0.42568	0.47887	0.3977	0.37125	0.42415			317	0.57386	0.54383	0.60389	0.49535	0.46579	0.52491
	318	0.45242	0.42583	0.479	0.39702	0.37062	0.42343			318	0.57321	0.54315	0.60328	0.49435	0.4648	0.52389
	319	0.45258	0.426	0.47916	0.39638	0.37001	0.42274			319	0.57261	0.54252	0.60269	0.49334	0.46381	0.52288
	320	0.45277	0.42618	0.47935	0.39576	0.36943	0.42208			320	0.57204	0.54193	0.60215	0.49235	0.46282	0.52189
	321	0.45297	0.42638	0.47957	0.39517	0.36889	0.42146			321	0.57151	0.54139	0.60163	0.49138	0.46184	0.52092
	322	0.4532	0.42658	0.47981	0.39463	0.36838	0.42088			322	0.57102	0.54088	0.60115	0.49044	0.46089	0.51999
	323	0.45345	0.42681	0.48009	0.39412	0.3679	0.42033			323	0.57056	0.54042	0.6007	0.48952	0.45996	0.51909
	324	0.45371	0.42704	0.48039	0.39364	0.36746	0.41983			324	0.57015	0.54	0.60029	0.48865	0.45907	0.51823
	325	0.454	0.42728	0.48071	0.39321	0.36705	0.41937			325	0.56976	0.53962	0.59991	0.48782	0.45822	0.51742
	326	0.4543	0.42754	0.48106	0.39281	0.36668	0.41895			326	0.56942	0.53927	0.59956	0.48703	0.45742	0.51665
	327	0.45461	0.4278	0.48142	0.39245	0.36634	0.41856			327	0.56911	0.53896	0.59925	0.4863	0.45666	0.51594
	328	0.45493	0.42806	0.4818	0.39212	0.36603	0.41821			328	0.56882	0.53868	0.59896	0.48562	0.45596	0.51527
	329	0.45527	0.42833	0.4822	0.39182	0.36575	0.41789			329	0.56857	0.53843	0.59871	0.48499	0.45532	0.51466
	330	0.4556	0.42861	0.4826	0.39154	0.36549	0.41759			330	0.56834	0.5382	0.59848	0.48441	0.45473	0.5141
	331	0.45594	0.42887	0.48301	0.39128	0.36525	0.41732			331	0.56813	0.538	0.59827	0.48389	0.4542	0.51358
	332	0.45628	0.42914	0.48342	0.39104	0.36503	0.41706			332	0.56795	0.5378	0.59809	0.48342	0.45373	0.51311
	333	0.45661	0.42939	0.48382	0.39081	0.36482	0.41681			333	0.56778	0.53762	0.59793	0.483	0.45331	0.51269
	334	0.45693	0.42964	0.48422	0.39059	0.36461	0.41657			334	0.56762	0.53745	0.59779	0.48263	0.45295	0.51232
	335	0.45723	0.42987	0.4846	0.39037	0.36441	0.41634			335	0.56747	0.53729	0.59766	0.48231	0.45264	0.51199
	336	0.45752	0.43008	0.48496	0.39016	0.36421	0.4161			336	0.56733	0.53712	0.59754	0.48203	0.45237	0.5117
	337	0.45779	0.43028	0.4853	0.38993	0.36401	0.41586			337	0.5672	0.53696	0.59743	0.4818	0.45215	0.51144
	338	0.45804	0.43046	0.48562	0.3897	0.3638	0.41561			338	0.56706	0.53679	0.59734	0.4816	0.45198	0.51123
	339	0.45826	0.43061	0.48591	0.38946	0.36358	0.41534			339	0.56693	0.53661	0.59725	0.48144	0.45184	0.51105
	340	0.45845	0.43074	0.48616	0.38921	0.36335	0.41507			340	0.56679	0.53642	0.59716	0.48132	0.45174	0.5109
	341	0.45861	0.43084	0.48638	0.38894	0.3631	0.41478			341	0.56665	0.53623	0.59708	0.48123	0.45166	0.51079
	342	0.45874	0.43092	0.48656	0.38866	0.36284	0.41448			342	0.56651	0.53603	0.59699	0.48116	0.45162	0.5107
	343	0.45883	0.43096	0.48671	0.38837	0.36257	0.41416			343	0.56636	0.53582	0.59691	0.48113	0.4516	0.51065
	344	0.4589	0.43098	0.48681	0.38806	0.36229	0.41383			344	0.56621	0.5356	0.59683	0.48112	0.4516	0.51063
	345	0.45893	0.43097	0.48688	0.38773	0.36199	0.41348			345	0.56606	0.53537	0.59675	0.48113	0.45162	0.51065
	346	0.45892	0.43093	0.4869	0.3874	0.36167	0.41313			346	0.5659	0.53513	0.59667	0.48117	0.45165	0.51069
	347	0.45888	0.43087	0.48689	0.38706	0.36135	0.41276			347	0.56575	0.5349	0.59659	0.48123	0.4517	0.51076
	348	0.45881	0.43078	0.48684	0.3867	0.36102	0.41239			348	0.56559	0.53466	0.59652	0.48132	0.45177	0.51087
	349	0.45871	0.43067	0.48675	0.38635	0.36068	0.41202			349	0.56544	0.53443	0.59645	0.48142	0.45184	0.51101
	350	0.45858	0.43054	0.48663	0.38598	0.36033	0.41164			350	0.56529	0.5342	0.59638	0.48155	0.45192	0.51117
	351	0.45843	0.43038	0.48648	0.38562	0.35998	0.41127			351	0.56515	0.53398	0.59632	0.48169	0.45201	0.51137
	352	0.45825	0.43021	0.4863	0.38527	0.35963	0.4109			352	0.56502	0.53377	0.59627	0.48186	0.45211	0.51161
	353	0.45806	0.43002	0.48609	0.38491	0.35929	0.41054			353	0.5649	0.53358	0.59622	0.48204	0.45222	0.51187
	354	0.45785	0.42983	0.48587	0.38457	0.35894	0.4102			354	0.5648	0.53341	0.59619	0.48225	0.45233	0.51216
	355	0.45762	0.42962	0.48562	0.38424	0.35861	0.40986			355	0.56472	0.53326	0.59617	0.48247	0.45245	0.51248
	356	0.45739	0.4294	0.48537	0.38391	0.35828	0.40954			356	0.56465	0.53314	0.59617	0.4827	0.45258	0.51283
	357	0.45714	0.42918	0.4851	0.3836	0.35796	0.40924			357	0.56461	0.53305	0.59618	0.48296	0.45272	0.5132
	358	0.4569	0.42896	0.48484	0.38331	0.35766	0.40896			358	0.5646	0.53298	0.59621	0.48323	0.45287	0.51359
	359	0.45666	0.42875	0.48457	0.38303	0.35737	0.4087			359	0.56461	0.53295	0.59627	0.48351	0.45303	0.514
	360	0.45642	0.42853	0.4843	0.38277	0.35708	0.40846			360	0.56464	0.53295	0.59634	0.48381	0.45319	0.51442
	361	0.45618	0.42832	0.48404	0.38252	0.35682	0.40823			361	0.56471	0.53298	0.59643	0.48411	0.45337	0.51485
	362	0.45595	0.42812	0.48379	0.38229	0.35656	0.40803			362	0.5648	0.53305	0.59654	0.48442	0.45355	0.51529
	363	0.45574	0.42792	0.48356	0.38208	0.35632	0.40784			363	0.56492	0.53316	0.59668	0.48473	0.45374	0.51572
	364	0.45554	0.42774	0.48334	0.38188	0.35609	0.40767			364	0.56507	0.5333	0.59684	0.48505	0.45394	0.51615
	365	0.45535	0.42757	0.48313	0.38169	0.35586	0.40751			365	0.56525	0.53347	0.59703	0.48536	0.45414	0.51658
	366	0.45518	0.4274	0.48295	0.38151	0.35565	0.40737			366	0.56545	0.53368	0.59723	0.48567	0.45435	0.51698
	367	0.45502	0.42726	0.48278	0.38134	0.35545	0.40723			367	0.56569	0.53391	0.59746	0.48596	0.45456	0.51737
	368	0.45488	0.42712	0.48264	0.38117	0.35525	0.4071			368	0.56595	0.53418	0.59771	0.48625	0.45476	0.51773
	369	0.45476	0.42699	0.48252	0.38101	0.35505	0.40698			369	0.56623	0.53448	0.59799	0.48651	0.45497	0.51806
	370	0.45465	0.42688	0.48242	0.38086	0.35486	0.40685			370	0.56654	0.5348	0.59829	0.48676	0.45516	0.51836
	371	0.45456	0.42678	0.48233	0.3807	0.35466	0.40673			371	0.56688	0.53515	0.59861	0.48698	0.45535	0.51862
	372	0.45448	0.42669	0.48227	0.38054	0.35447	0.4066			372	0.56724	0.53552	0.59895	0.48718	0.45552	0.51884
	373	0.45441	0.4266	0.48222	0.38037	0.35428	0.40647			373	0.56762	0.53591	0.59932	0.48734	0.45567	0.51901
	374	0.45436	0.42653	0.48219	0.3802	0.35408	0.40632			374	0.56801	0.53632	0.59971	0.48747	0.4558	0.51914
	375	0.45431	0.42646	0.48216	0.38002	0.35387	0.40617			375	0.56843	0.53674	0.60013	0.48757	0.45591	0.51923
	376	0.45428	0.4264	0.48215	0.37983	0.35366	0.406			376	0.56887	0.53718	0.60056	0.48762	0.45599	0.51926
	377	0.45425	0.42635	0.48215	0.37963	0.35345	0.40581			377	0.56932	0.53763	0.60102	0.48764	0.45603	0.51924
	378	0.45423	0.4263	0.48216	0.37942	0.35323	0.40561			378	0.56979	0.53809	0.6015	0.48761	0.45604	0.51918
	379	0.45421	0.42626	0.48216	0.3792	0.353	0.4054			379	0.57027	0.53855	0.60199	0.48754	0.45601	0.51906
	380	0.45419	0.42622	0.48217	0.37897	0.35277	0.40516			380	0.57077	0.53903	0.60251	0.48742	0.45594	0.5189
	381	0.45418	0.42618	0.48217	0.37872	0.35254	0.40491			381	0.57127	0.5395	0.60304	0.48726	0.45584	0.51869
	382	0.45416	0.42614	0.48218	0.37847	0.3523	0.40464			382	0.57178	0.53998	0.60358	0.48706	0.45569	0.51844
	383	0.45414	0.42611	0.48218	0.3782	0.35205	0.40436			383	0.5723	0.54046	0.60414	0.48682	0.4555	0.51814
	384	0.45413	0.42608	0.48217	0.37793	0.3518	0.40406			384	0.57282	0.54093	0.60471	0.48654	0.45527	0.51781
	385	0.45411	0.42605	0.48217	0.37765	0.35156	0.40374			385	0.57334	0.5414	0.60528	0.48623	0.455	0.51745
	386	0.45409	0.42603	0.48215	0.37736	0.35131	0.40341			386	0.57386	0.54186	0.60586	0.48588	0.4547	0.51707
	387	0.45407	0.42601	0.48214	0.37707	0.35106	0.40307			387	0.57437	0.54231	0.60643	0.48551	0.45436	0.51666
	388	0.45405	0.42599	0.48212	0.37677	0.35082	0.40272			388	0.57487	0.54274	0.607	0.48512	0.454	0.51623
	389	0.45404	0.42599	0.4821	0.37647	0.35058	0.40237			389	0.57536	0.54316	0.60756	0.4847	0.45361	0.5158
	390	0.45403	0.42599	0.48208	0.37618	0.35034	0.40201			390	0.57583	0.54356	0.60811	0.48428	0.4532	0.51537
	391	0.45403	0.426	0.48206	0.37588	0.35011	0.40165			391	0.57628	0.54393	0.60863	0.48386	0.45278	0.51494
	392	0.45404	0.42603	0.48205	0.37559	0.34989	0.40128			392	0.5767	0.54427	0.60914	0.48344	0.45236	0.51452
	393	0.45406	0.42607	0.48205	0.3753	0.34968	0.40093			393	0.5771	0.54458	0.60961	0.48303	0.45193	0.51413
	394	0.4541	0.42613	0.48207	0.37502	0.34947	0.40058			394	0.57746	0.54486	0.61006	0.48264	0.45151	0.51376
	395	0.45415	0.42621	0.48209	0.37475	0.34927	0.40023			395	0.57778	0.5451	0.61046	0.48227	0.4511	0.51343
	396	0.45423	0.42631	0.48214	0.37449	0.34909	0.3999			396	0.57806	0.5453	0.61083	0.48193	0.45071	0.51315
	397	0.45433	0.42645	0.48221	0.37424	0.34891	0.39958			397	0.5783	0.54545	0.61115	0.48163	0.45035	0.51291
	398	0.45445	0.4266	0.4823	0.374	0.34874	0.39927			398	0.5785	0.54557	0.61143	0.48138	0.45002	0.51273
	399	0.4546	0.42679	0.48242	0.37378	0.34857	0.39898			399	0.57865	0.54563	0.61166	0.48118	0.44973	0.51262
	400	0.45479	0.42701	0.48256	0.37356	0.34842	0.3987			400	0.57875	0.54565	0.61185	0.48103	0.44948	0.51257

## Sheet: Figure 5c
Figure 5c
		Tachometric curves										Non-urgent performance
		rPT (ms)	Correct (%)	SE			rPT (ms)	Correct (%)	SE			Low error band	High error band
	Monkey C	0	52.233	2.2011		Monkey T	0	52.086	1.7763		Monkey C	92.676	94.788
		1	52.762	2.1789			1	51.797	1.759
		2	52.581	2.1835			2	52.206	1.7487		Monkey T	93.787	95.545
		3	52.091	2.1782			3	52.106	1.733
		4	51.002	2.1335			4	51.882	1.7138
		5	51.167	2.118			5	51.8	1.7029
		6	51.494	2.0952			6	51.206	1.6937
		7	51.986	2.0763			7	51.357	1.6811
		8	51.771	2.052			8	51.288	1.6726
		9	51.821	2.0331			9	51.104	1.6607
		10	50.891	2.0126			10	50.921	1.6455
		11	51.118	1.9979			11	51.113	1.6278
		12	50.784	1.9793			12	51.055	1.6236
		13	50.455	1.9462			13	50.784	1.6161
		14	50.83	1.9416			14	50.716	1.5987
		15	51.198	1.934			15	50.304	1.5923
		16	50.949	1.9101			16	50.2	1.5795
		17	51.289	1.8919			17	50.099	1.5717
		18	51.07	1.888			18	50.145	1.5527
		19	51.264	1.8732			19	50.237	1.5379
		20	51.243	1.8577			20	50.094	1.5314
		21	51.102	1.8552			21	50.183	1.5117
		22	51.087	1.8426			22	50.226	1.5041
		23	51.141	1.8314			23	51.024	1.4917
		24	50.727	1.8171			24	51.733	1.4898
		25	50.921	1.8134			25	51.823	1.4722
		26	51.465	1.7838			26	51.83	1.4577
		27	51.568	1.7702			27	51.462	1.4446
		28	50.99	1.7587			28	51.634	1.4284
		29	50.544	1.7386			29	51.677	1.4123
		30	50.475	1.723			30	51.487	1.398
		31	50.76	1.7098			31	51.78	1.3902
		32	50.63	1.6921			32	52.021	1.3798
		33	50.792	1.6815			33	52.381	1.3731
		34	50.621	1.6806			34	51.991	1.3694
		35	50.225	1.676			35	51.265	1.3634
		36	50.28	1.6732			36	51.109	1.3595
		37	50.165	1.6584			37	50.921	1.3571
		38	49.616	1.6565			38	50.656	1.3498
		39	49.017	1.6517			39	50.473	1.3493
		40	49.726	1.6547			40	50.287	1.3382
		41	50.269	1.6404			41	50.318	1.3292
		42	50.428	1.636			42	50.559	1.3221
		43	50.16	1.6334			43	50.586	1.3125
		44	50.685	1.6229			44	50.34	1.3032
		45	50.052	1.6096			45	50.471	1.297
		46	50.36	1.6029			46	50.464	1.2875
		47	50.655	1.5866			47	50.231	1.2837
		48	50.789	1.57			48	50.557	1.2795
		49	50.927	1.5615			49	50.196	1.2766
		50	50.633	1.5601			50	50	1.2758
		51	50.768	1.5488			51	49.871	1.2708
		52	50.385	1.5519			52	50.225	1.2663
		53	50.815	1.548			53	50.096	1.2639
		54	50.756	1.537			54	50.223	1.2607
		55	51.231	1.5382			55	50.222	1.2591
		56	51.359	1.5301			56	50.253	1.2563
		57	51.304	1.5252			57	50.409	1.2543
		58	51.068	1.5232			58	50.28	1.248
		59	51.532	1.5229			59	50	1.2453
		60	51.934	1.5161			60	49.692	1.2407
		61	52.368	1.5072			61	50.277	1.2403
		62	52.545	1.5056			62	50.154	1.2403
		63	52.883	1.4983			63	50.214	1.2373
		64	53.015	1.4974			64	50.581	1.2365
		65	52.825	1.495			65	50.61	1.2346
		66	52.697	1.4846			66	50.242	1.2309
		67	53.205	1.4785			67	50.54	1.2249
		68	53.55	1.4765			68	50.72	1.2249
		69	53.46	1.4671			69	50.605	1.2301
		70	52.78	1.4601			70	50.392	1.2275
		71	52.685	1.4578			71	50.419	1.2227
		72	52.2	1.4529			72	50.15	1.2254
		73	52.03	1.4531			73	50.21	1.2239
		74	51.657	1.4566			74	50	1.2243
		75	51.627	1.4622			75	49.493	1.2209
		76	51.704	1.4584			76	49.791	1.2231
		77	51.455	1.4624			77	50.03	1.2276
		78	51.207	1.4676			78	50.425	1.2316
		79	51.513	1.4693			79	50.427	1.2346
		80	51.396	1.4764			80	50.306	1.2369
		81	51.107	1.4877			81	50.366	1.2346
		82	50.989	1.4991			82	49.909	1.2343
		83	51.043	1.5052			83	50.213	1.2328
		84	50.545	1.5075			84	50.213	1.2343
		85	50.684	1.5095			85	50.424	1.2309
		86	50.904	1.5032			86	50.696	1.2297
		87	50.498	1.5041			87	50.85	1.2315
		88	50.729	1.5088			88	50.874	1.2274
		89	50.914	1.5114			89	51.118	1.2287
		90	51.158	1.5218			90	51.116	1.228
		91	50.599	1.5178			91	51.088	1.2291
		92	50.513	1.5263			92	51.033	1.2321
		93	50.14	1.525			93	51.099	1.2351
		94	50.278	1.5214			94	51.221	1.235
		95	50.047	1.5278			95	51.562	1.2367
		96	50.427	1.5408			96	51.465	1.2349
		97	50.192	1.5504			97	51.38	1.2376
		98	50.147	1.5648			98	51.276	1.232
		99	49.802	1.5748			99	51.369	1.2331
		100	49.699	1.5827			100	51.34	1.2335
		101	50.1	1.5811			101	51.484	1.23
		102	50.201	1.5859			102	51.751	1.2279
		103	50.5	1.5811			103	51.749	1.2272
		104	50.397	1.5748			104	51.718	1.2269
		105	50.497	1.5763			105	51.173	1.2258
		106	50.746	1.577			106	51.415	1.2263
		107	50.548	1.5787			107	51.522	1.2211
		108	50.751	1.5818			108	51.955	1.2161
		109	50.795	1.5762			109	52.138	1.2173
		110	50.398	1.5779			110	52.182	1.213
		111	50.051	1.5899			111	52.42	1.2134
		112	50.102	1.5956			112	51.898	1.2168
		113	49.797	1.5923			113	52.064	1.2131
		114	50.051	1.5948			114	52.113	1.2102
		115	50.41	1.6004			115	52.456	1.2077
		116	50.511	1.5987			116	52.896	1.2075
		117	50.674	1.6094			117	53.869	1.2024
		118	50.524	1.6187			118	53.981	1.206
		119	50.523	1.617			119	54.266	1.2002
		120	50.989	1.6126			120	54.926	1.1908
		121	52.055	1.6217			121	55.695	1.1885
		122	52.665	1.6303			122	56.089	1.1867
		123	53.128	1.6251			123	56.594	1.1869
		124	53.178	1.6241			124	57.004	1.1838
		125	54.241	1.6122			125	57.395	1.1795
		126	54.696	1.5992			126	58.032	1.1738
		127	55.036	1.6031			127	58.511	1.1659
		128	55.219	1.6067			128	59.006	1.1561
		129	55.913	1.5992			129	59.263	1.1521
		130	56.715	1.5926			130	59.869	1.1447
		131	57.582	1.5821			131	60.381	1.1419
		132	58.325	1.5663			132	61.38	1.1349
		133	58.621	1.5461			133	62.27	1.1271
		134	59.234	1.5404			134	62.587	1.1213
		135	59.726	1.5336			135	63.08	1.1085
		136	60.019	1.5281			136	64.025	1.096
		137	60.308	1.5188			137	64.508	1.0894
		138	61.01	1.5062			138	65.197	1.0787
		139	61.142	1.4918			139	66.263	1.0628
		140	61.382	1.4784			140	66.833	1.0517
		141	61.858	1.4589			141	67.428	1.0446
		142	62.578	1.4483			142	68.084	1.0309
		143	63.231	1.4253			143	68.99	1.0145
		144	64.18	1.4125			144	69.46	1.0025
		145	65.09	1.3983			145	70.16	0.99224
		146	65.342	1.3841			146	70.82	0.97873
		147	65.952	1.3611			147	71.709	0.96332
		148	66.559	1.343			148	72.56	0.94683
		149	66.907	1.3325			149	73.832	0.92776
		150	67.243	1.316			150	74.618	0.90933
		151	67.576	1.3074			151	75.345	0.89612
		152	68.061	1.2863			152	76.053	0.88543
		153	68.373	1.2767			153	76.813	0.86712
		154	68.703	1.2664			154	77.546	0.8531
		155	69.322	1.259			155	78.395	0.83552
		156	69.659	1.2528			156	79.472	0.81506
		157	70.322	1.2359			157	80.097	0.80136
		158	70.665	1.2246			158	80.937	0.78355
		159	70.718	1.2139			159	81.535	0.77068
		160	71.298	1.1991			160	82.24	0.75588
		161	71.95	1.1801			161	83.082	0.7377
		162	72.035	1.1659			162	83.839	0.72213
		163	72.987	1.1461			163	84.444	0.7061
		164	73.805	1.1261			164	85.114	0.69025
		165	74.399	1.1134			165	85.81	0.67448
		166	74.826	1.0938			166	86.192	0.66218
		167	75.282	1.08			167	86.58	0.65027
		168	75.521	1.0659			168	87.042	0.63737
		169	76.024	1.0488			169	87.465	0.62422
		170	76.509	1.0374			170	88.004	0.60967
		171	77.123	1.021			171	88.456	0.59706
		172	77.662	1.003			172	88.751	0.58723
		173	78.081	0.98687			173	89.155	0.57638
		174	78.527	0.97462			174	89.481	0.56459
		175	79.017	0.9579			175	89.785	0.55643
		176	79.246	0.94882			176	90.033	0.54913
		177	79.569	0.93723			177	90.413	0.53851
		178	79.84	0.92637			178	90.614	0.53249
		179	80.489	0.90503			179	90.966	0.52287
		180	80.781	0.89431			180	91.394	0.50876
		181	80.586	0.89042			181	91.642	0.50153
		182	80.682	0.88539			182	91.916	0.49269
		183	80.861	0.87593			183	92.059	0.48727
		184	81.158	0.86729			184	92.295	0.47832
		185	81.211	0.86067			185	92.7	0.46604
		186	81.637	0.84558			186	93.058	0.45625
		187	82.007	0.83478			187	93.141	0.45419
		188	82.449	0.82189			188	93.516	0.44181
		189	82.792	0.81403			189	93.633	0.43744
		190	83.28	0.80204			190	93.764	0.43423
		191	83.685	0.79223			191	93.978	0.42761
		192	83.991	0.78211			192	94.168	0.42022
		193	84.11	0.77905			193	94.523	0.40921
		194	84.203	0.77827			194	94.735	0.40344
		195	84.331	0.77256			195	94.844	0.4003
		196	84.419	0.76977			196	94.889	0.39946
		197	84.729	0.76248			197	95.183	0.38983
		198	84.96	0.75759			198	95.345	0.38512
		199	85.23	0.75081			199	95.547	0.37847
		200	85.619	0.74061			200	95.626	0.37765
		201	86.05	0.73052			201	95.683	0.37725
		202	86.269	0.72458			202	95.859	0.36971
		203	86.303	0.72528			203	95.971	0.36602
		204	86.563	0.71965			204	96.126	0.36173
		205	86.72	0.71548			205	96.12	0.3639
		206	86.608	0.71626			206	96.154	0.36416
		207	86.743	0.71196			207	96.222	0.36291
		208	86.846	0.71042			208	96.339	0.3589
		209	87.137	0.70421			209	96.399	0.35855
		210	87.578	0.69633			210	96.474	0.3567
		211	87.79	0.69279			211	96.547	0.35524
		212	87.898	0.69218			212	96.571	0.35668
		213	88.238	0.68563			213	96.582	0.3576
		214	88.153	0.69027			214	96.717	0.3539
		215	88.031	0.69552			215	96.798	0.35169
		216	87.978	0.69973			216	96.877	0.34972
		217	87.972	0.70413			217	96.895	0.35237
		218	88.114	0.70187			218	97	0.35014
		219	88.352	0.69993			219	96.904	0.35862
		220	88.526	0.70026			220	96.847	0.36508
		221	88.426	0.70595			221	96.833	0.36924
		222	88.377	0.71177			222	96.827	0.37257
		223	88.191	0.72235			223	96.936	0.37073
		224	87.998	0.7318			224	96.989	0.36999
		225	88.308	0.72978			225	97.055	0.37081
		226	88.46	0.73233			226	97.064	0.37266
		227	88.535	0.73628			227	97.252	0.36471
		228	88.823	0.73636			228	97.295	0.36577
		229	88.877	0.7403			229	97.395	0.36279
		230	88.656	0.75783			230	97.34	0.37029
		231	88.754	0.76131			231	97.213	0.38385
		232	88.987	0.76247			232	97.105	0.39477
		233	89.181	0.76229			233	97.204	0.39287
		234	89.358	0.76567			234	97.294	0.39251
		235	89.596	0.76986			235	97.145	0.40947
		236	89.697	0.77477			236	97.011	0.42379
		237	89.694	0.7875			237	96.944	0.4332
		238	89.683	0.79348			238	97.07	0.42917
		239	89.701	0.80559			239	96.997	0.43968
		240	89.563	0.81574			240	97.047	0.44229
		241	89.47	0.8311			241	97.049	0.44723
		242	89.203	0.85083			242	97.049	0.45265
		243	89.077	0.86928			243	96.974	0.46391
		244	89.037	0.87854			244	96.904	0.4744
		245	89.165	0.88499			245	96.909	0.47945
		246	89.12	0.90209			246	96.908	0.48574
		247	89.097	0.91448			247	97.134	0.47566
		248	88.986	0.93057			248	97.138	0.48182
		249	88.979	0.94641			249	96.987	0.49962
		250	88.816	0.96753			250	96.901	0.51359
		251	88.395	1.0015			251	96.991	0.51378
		252	88.396	1.0232			252	97.061	0.51764
		253	88.338	1.0371			253	97.097	0.52855
		254	88.544	1.0486			254	96.929	0.54937
		255	88.47	1.0702			255	96.822	0.56809
		256	88.647	1.0816			256	96.859	0.57109
		257	88.955	1.0881			257	96.667	0.59534
		258	89.246	1.0977			258	96.548	0.61609
		259	88.932	1.1343			259	96.409	0.64044
		260	88.919	1.1563			260	96.172	0.67075
		261	88.674	1.1874			261	96.024	0.69599
		262	88.666	1.2109			262	96.01	0.70978
		263	88.559	1.2376			263	95.897	0.7293
		264	88.598	1.2588			264	95.872	0.74603
		265	88.245	1.304			265	95.896	0.75476
		266	88.625	1.3212			266	95.696	0.79059
		267	88.928	1.3295			267	95.556	0.81565
		268	89.259	1.348			268	95.448	0.8349
		269	89.3	1.3803			269	95.327	0.85637
		270	88.98	1.4322			270	95.477	0.86051
		271	88.26	1.491			271	95.812	0.84777
		272	88.478	1.5071			272	95.812	0.86658
		273	88.409	1.5457			273	95.772	0.89462
		274	89.252	1.5191			274	95.81	0.90827
		275	89.435	1.5478			275	95.427	0.96539
		276	88.917	1.5994			276	95.697	0.9556
		277	88.251	1.6691			277	95.914	0.95907
		278	88.251	1.7085			278	95.778	0.99013
		279	88.136	1.745			279	95.662	1.0165
		280	88.131	1.7902			280	95.261	1.0773
		281	88.415	1.7974			281	95.11	1.1104
		282	87.342	1.8996			282	95.202	1.1208
		283	87.625	1.9367			283	95.561	1.1041
		284	87.368	2.0017			284	95.393	1.1446
		285	86.989	2.087			285	95.225	1.185
		286	86.891	2.1013			286	95.402	1.1808
		287	87.109	2.1332			287	95.468	1.2064
		288	87.55	2.1343			288	95.342	1.239
		289	86.266	2.2965			289	95.098	1.3015
		290	86.222	2.3413			290	94.863	1.3616
		291	85.782	2.4503			291	94.585	1.4325
		292	85.922	2.4715			292	94.677	1.4636
		293	86.139	2.4818			293	94.355	1.5484
		294	86.082	2.5385			294	94.068	1.6237
		295	87.027	2.5324			295	93.75	1.7067
		296	86.517	2.6228			296	93.458	1.7827
		297	86.705	2.6479			297	93.137	1.8657
		298	86.145	2.7488			298	92.5	1.9543
		299	84.713	2.9368			299	91.667	2.0842
		300	84.967	2.9581			300	91.62	2.1697

## Sheet: Figure 6g
Figure 6g
		sROC on short rPTs	sROC on non-urgent	sROC on long rPTs
	Monkey C	0.61728	0.70853	0.73111
		0.57555	0.93229	0.66184
		0.65864	0.95069	0.77884
		0.61214	0.94629	0.7414
		0.975	0.94745	0.80122
		0.97285	0.79365	0.61418
		0.889	0.96364	0.85533
		0.83972	0.94856	0.78351
		0.51887	0.81096	0.84858
		0.53662		0.69385
		0.51062	0.82974	0.68688
		0.75232	0.96382	0.65227
		0.6792	0.97663	0.61205
		0.82964	0.98935	0.86429
		0.60485	0.85468	0.61059
	Monkey T	0.66582	0.70741	0.71732
		0.74816	0.92048	0.88095
		0.75286	0.65526	0.87753
		0.5625	0.80324	0.68106
		0.75934	0.41961	0.90642
		0.57639	0.86275	0.64551
		0.50397	0.63636	0.62112
		0.65331	0.80357	0.63397
		0.7449	0.81858	0.68889
		0.72167	0.93478	0.79798
		0.58704	0.6939	0.81556
		0.72569	1	0.68992
		0.60494	0.71212	0.58997
		0.66905	0.89549	0.68801
		0.58167	0.81154	0.6866
		0.69071	0.97042	0.77393
		0.42368	0.68962	0.51601
		0.56748	0.96987	0.75427
		0.6703	0.96015	0.73613
		0.63847	0.99502	0.59918
		0.62879	0.76786	0.65442
		0.75146	0.92747	0.81927
		0.81027	0.81754	0.86819
		0.74875	0.8062	0.78219
		0.60233	0.97838	0.67416
		0.76377	0.89444	0.72011
		0.86678	0.82143	0.84033
		0.62199	0.89646	0.58962

[truncated: 1 more sheets: Figure 6h]
